# Supplementary material for: High intra-laboratory reproducibility of nanopore sequencing in bacterial species underscores advances in its accuracy
Source: Microb Genom. 2025 Mar 21;11(3):001372. doi: 10.1099/mgen.0.001372 (PMC11927881; doi:10.1099/mgen.0.001372)
Supplement: Uncited Supplementary Material 1. [file mgen-11-01372-s002.xlsx]

## Sheet: T1
Supplementary Table 1: Strains used in this study
Reference name	Species	Accession	Sequencing technology	n. replicons	Chromosome size	P1	P2	P3	P4
DSM 18211	Yersinia similis	GCF_000582515.1	PacBio	2	4903722	60687
DSM 30104	Klebsiella pneumoniae	GCF_006364295.1	Pacbio; Illumina	5	5303035	105919	96085	42105*	26723
ATCC 25922	Escherichia coli	GCF_028596225.1	Nanopore; Illumina	5	5132219	1919	3173	24185	48488
ATCC 35218	Escherichia coli	https://genomes.atcc.org/genomes/92c302c2e2f34245?tab=overview	Nanopore; Illumina	2	5.1 Mb	35.8 kb
DSM30007	Acinetobacter baumannii	GCF_019331655.1	Nanopore; Illumina	2	3927723	9540	7655
*linear plasmid

## Sheet: T2
Supplementary Table 2: Sequencing data characteristics
Nr.	Spalte1	Run id	Sequencing Kit	Flowcell	Number of samples per run	Total estimated bases	Total reads generated	Total estimated N50	Sample ID	Sample fastq (Gb)	% of barcode assignment
1		R0060	SQK-NBD114.24	FLO-MIN114	5	15.9 Gb	5.46 M	6.52 kb	DSM18211_Rep1	6.56577	39.2656
									DSM30104_Rep1	1.68078	10.0516
									ATCC25922_Rep1	1.96813	11.7701
									ATCC35218_Rep1	3.91764	23.4288
									DSM30007_Rep1	1.75783	10.5124
									Unclassified	0.831296	4.97144
2		R0061	SQK-NBD114.24	FLO-MIN114	5	20.78 Gb	8.7 M	5.7 kb	DSM18211_Rep2	8.38434	39.507
									DSM30104_Rep2	2.00893	9.46607
									ATCC25922_Rep2	2.36426	11.1404
									ATCC35218_Rep2	4.76691	22.4617
									DSM30007_Rep2	2.38211	11.2245
									Unclassified	1.31585	6.20029
3		R0062	SQK-NBD114.24	FLO-MIN114	5	27.37 Gb	11.89 M	5.59 kb	DSM18211_Rep3	8.88892	33.2572
									DSM30104_Rep3	3.15862	11.8177
									ATCC25922_Rep3	2.88774	10.8043
									ATCC35218_Rep3	6.49006	24.2821
									DSM30007_Rep3	3.39945	12.7188
									Unclassified	1.90302	7.12001
4		R0051	SQK-NBD114.24	FLO-FLG114	1	912.29 Mb	492.64 k	4.06 kb	DSM18211_Rep4
5		R0052	SQK-NBD114.24	FLO-FLG114	1	529.92 Mb	278.45 k	4.34 kb	DSM18211_Rep5
6		R0063	SQK-NBD114.24	FLO-FLG114	1	1.24 Gb	353.41 k	10.13 kb	ATCC35218_Rep4
7		R0065	SQK-NBD114.24	FLO-FLG114	1	885.26 Mb	351.69 k	6.82 kb	ATCC35218_Rep5
8		R0064	SQK-NBD114.24	FLO-FLG114	1	456.89 Mb	120.27 k	12.56 kb	DSM30007_Rep4
9		R0066	SQK-NBD114.24	FLO-FLG114	1	432.77 Mb	152.56 k	13.09 kb	DSM30007_Rep5
10		R0067	SQK-NBD114.24	FLO-FLG114	1	1.02 Gb	277.24 k	13.72 kb	DSM30104_Rep4
11		R0072	SQK-NBD114.24	FLO-FLG114	1	278.15 Mb	122.27 k	5.47 kb	DSM30104_Rep5
12		R0068	SQK-NBD114.24	FLO-FLG114	1	843.46 Mb	209.8 k	14.83 kb	ATCC25922_Rep4
13		R0073	SQK-NBD114.24	FLO-FLG114	1	650.94 Mb	155.81 k	8.72 kb	ATCC25922_Rep5
14		R0092	SQK-RBK114.24	FLO-MIN114	5	8.4 Gb	1.51 M	13.23 kb	DSM18211_Rep6	0.834726	9.93722
									DSM30104_Rep6	3.07684	36.6291
									ATCC25922_Rep6	0.920951	10.9637
									ATCC35218_Rep6	0.313848	3.73628
									DSM30007_Rep6	1.57622	18.7645
									Unclassified	0.892475	10.6247
15		R0093	SQK-RBK114.24	FLO-MIN114	5	12.47 Gb	2.07 M	13.29 kb	DSM18211_Rep7	0.687949	5.51684
									DSM30104_Rep7	5.179	41.5317
									ATCC25922_Rep7	2.0197	16.1965
									ATCC35218_Rep7	0.545382	4.37356
									DSM30007_Rep7	3.01601	24.1861
									Unclassified	1.41487	11.3462
16		R0094	SQK-RBK114.24	FLO-MIN114	5	11.14 Gb	2.07 M	13.24 kb	DSM18211_Rep8	0.79125	7.10278
									DSM30104_Rep8	5.53582	49.6932
									ATCC25922_Rep8	1.2084	10.8474
									ATCC35218_Rep8	0.633806	5.68946
									DSM30007_Rep8	2.04785	18.3828
									Unclassified	1.38296	12.4144
Ergebnis										2.68749	16.6093

## Sheet: T3
Supplementary Table 3 Overview of the sequencing data statistics per sample
Sample replicate	Flowcell	Sequencing kit	Number of reads	Number of bases	Median read length (bp)	Mean read length (bp)	Read length stdev	N50 read length (bp)	Mean quality	Median quality	Reads >Q15:	Reads >Q20:	Reads >Q30:
ATCC25922_Rep1	FLO-MIN114	SQK-NBD114.24	434777	1968133659	1754	4526.8	8185.3	12521	13.5	18.6	329909 (75.9%) 1504.8Mb	147968 (34.0%) 616.4Mb	4531 (1.0%) 1.6Mb
ATCC25922_Rep2	FLO-MIN114	SQK-NBD114.24	626888	2364264198	1295	3771.4	7508.3	11864	13.7	18.6	473155 (75.5%) 1777.8Mb	235981 (37.6%) 824.2Mb	12845 (2.0%) 4.7Mb
ATCC25922_Rep3	FLO-MIN114	SQK-NBD114.24	850136	2887739710	1116	3396.8	7148.5	11319	13.5	19.3	642406 (75.6%) 2170.0Mb	372410 (43.8%) 1205.2Mb	27565 (3.2%) 10.0Mb
ATCC25922_Rep4	FLO-FLG114	SQK-NBD114.24	210940	858716563	1105	4070.9	8434.5	15496	11.5	17.1	132317 (62.7%) 531.7Mb	54056 (25.6%) 193.2Mb	1842 (0.9%) 0.6Mb
ATCC25922_Rep5	FLO-FLG114	SQK-NBD114.24	156386	672437091	2091	4299.9	6729.6	8939	13	16.9	106492 (68.1%) 478.9Mb	27362 (17.5%) 111.0Mb	345 (0.2%) 0.2Mb
ATCC25922_Rep6	FLO-MIN114	SQK-RBK114.24	183817	920951317	2053	5010.2	8350.1	15180	12.7	18.4	126661 (68.9%) 774.4Mb	66744 (36.3%) 494.6Mb	278 (0.2%) 0.2Mb
ATCC25922_Rep7	FLO-MIN114	SQK-RBK114.24	330661	2019702795	3141	6108.1	8941.2	15480	14.2	18.2	253427 (76.6%) 1676.7Mb	98764 (29.9%) 786.4Mb	240 (0.1%) 0.2Mb
ATCC25922_Rep8	FLO-MIN114	SQK-RBK114.24	210434	1208402150	3012	5742.4	8823.9	15125	13.6	18.2	156866 (74.5%) 1003.4Mb	63026 (30.0%) 488.2Mb	179 (0.1%) 0.1Mb
ATCC35218_Rep1	FLO-MIN114	SQK-NBD114.24	1308543	3917641137	1251	2993.9	5173.8	7019	13.3	18.4	978808 (74.8%) 2970.2Mb	429458 (32.8%) 1149.8Mb	19248 (1.5%) 5.9Mb
ATCC35218_Rep2	FLO-MIN114	SQK-NBD114.24	2067264	4766904333	844	2305.9	4380.8	5965	13.5	18.5	1540964 (74.5%) 3600.5Mb	766949 (37.1%) 1632.5Mb	56463 (2.7%) 18.1Mb
ATCC35218_Rep3	FLO-MIN114	SQK-NBD114.24	3224862	6490063014	676	2012.5	4162.3	5533	13.4	19.2	2429008 (75.3%) 4911.4Mb	1406777 (43.6%) 2689.0Mb	145335 (4.5%) 45.3Mb
ATCC35218_Rep4	FLO-FLG114	SQK-NBD114.24	356461	1267156896	1130	3554.8	6731.4	10288	11.6	16.1	211631 (59.4%) 785.5Mb	58410 (16.4%) 153.4Mb	2171 (0.6%) 0.6Mb
ATCC35218_Rep5	FLO-FLG114	SQK-NBD114.24	354042	902618093	860	2549.5	4884.1	7091	12.6	16.7	231885 (65.5%) 621.3Mb	65071 (18.4%) 155.4Mb	1988 (0.6%) 0.5Mb
ATCC35218_Rep6	FLO-MIN114	SQK-RBK114.24	78680	313847783	1016	3988.9	7276.4	12794	12.2	17.9	52107 (66.2%) 258.9Mb	27306 (34.7%) 166.0Mb	259 (0.3%) 0.2Mb
ATCC35218_Rep7	FLO-MIN114	SQK-RBK114.24	109415	545382355	1487	4984.5	8636.6	14939	13.7	17.8	79275 (72.5%) 450.9Mb	31599 (28.9%) 214.0Mb	148 (0.1%) 0.1Mb
ATCC35218_Rep8	FLO-MIN114	SQK-RBK114.24	126035	633806294	1500	5028.8	8652.5	15012	13.1	17.8	88855 (70.5%) 523.5Mb	36442 (28.9%) 254.1Mb	178 (0.1%) 0.1Mb
DSM18211_Rep1	FLO-MIN114	SQK-NBD114.24	2549018	6565772654	1369	2575.8	3713.6	5069	13.2	18.3	1886792 (74.0%) 4878.4Mb	802050 (31.5%) 1829.4Mb	33120 (1.3%) 10.1Mb
DSM18211_Rep2	FLO-MIN114	SQK-NBD114.24	3899260	8384335743	996	2150.2	3342.8	4618	13.4	18.4	2876649 (73.8%) 6204.4Mb	1402882 (36.0%) 2764.5Mb	95625 (2.5%) 30.2Mb
DSM18211_Rep3	FLO-MIN114	SQK-NBD114.24	4563893	8888914901	842	1947.7	3228.1	4356	13.4	19.1	3402786 (74.6%) 6567.5Mb	1950591 (42.7%) 3580.4Mb	176015 (3.9%) 55.9Mb
DSM18211_Rep4	FLO-FLG114	SQK-NBD114.24	524685	903095942	684	1721.2	2929.9	4117	15.4	18.9	431715 (82.3%) 754.1Mb	199921 (38.1%) 401.1Mb	8438 (1.6%) 2.5Mb
DSM18211_Rep5	FLO-FLG114	SQK-NBD114.24	283462	515090955	703	1817.1	3279.4	4508	13.6	16.8	195090 (68.8%) 369.4Mb	40945 (14.4%) 69.2Mb	1004 (0.4%) 0.2Mb
DSM18211_Rep6	FLO-MIN114	SQK-RBK114.24	288711	834726480	1034	2891.2	5298.9	7760	13.5	18.4	207267 (71.8%) 691.4Mb	105525 (36.6%) 430.2Mb	1092 (0.4%) 0.8Mb
DSM18211_Rep7	FLO-MIN114	SQK-RBK114.24	231545	687949344	901	2971.1	5964.2	9160	13.5	17.4	160750 (69.4%) 556.6Mb	59434 (25.7%) 249.1Mb	381 (0.2%) 0.2Mb
DSM18211_Rep8	FLO-MIN114	SQK-RBK114.24	263832	791249547	1049	2999.1	5571.5	8325	13.4	17.6	185342 (70.3%) 641.8Mb	70990 (26.9%) 293.2Mb	417 (0.2%) 0.2Mb
DSM30007_Rep1	FLO-MIN114	SQK-NBD114.24	546148	1757827917	978	3218.6	6844.9	10621	13.4	19	412116 (75.5%) 1312.1Mb	221096 (40.5%) 683.6Mb	13443 (2.5%) 5.1Mb
DSM30007_Rep2	FLO-MIN114	SQK-NBD114.24	971376	2382109108	735	2452.3	5732.9	8770	13.6	19.1	734865 (75.7%) 1773.5Mb	419541 (43.2%) 960.0Mb	42100 (4.3%) 16.4Mb
DSM30007_Rep3	FLO-MIN114	SQK-NBD114.24	1578291	3399446032	618	2153.9	5421.5	8375	13.2	19.7	1182288 (74.9%) 2489.8Mb	757033 (48.0%) 1550.8Mb	95556 (6.1%) 36.7Mb
DSM30007_Rep4	FLO-FLG114	SQK-NBD114.24	85123	386944062	1442	4545.7	8446.5	14326	13.2	17.3	58648 (68.9%) 274.1Mb	21921 (25.8%) 96.9Mb	806 (0.9%) 0.3Mb
DSM30007_Rep5	FLO-FLG114	SQK-NBD114.24	152892	460963279	772	3015	7306.4	13698	13.3	16.2	97051 (63.5%) 309.2Mb	19084 (12.5%) 44.6Mb	416 (0.3%) 0.1Mb
DSM30007_Rep6	FLO-MIN114	SQK-RBK114.24	246721	1576217002	3264	6388.7	9013.9	13366	14.1	20	192148 (77.9%) 1340.4Mb	122712 (49.7%) 961.2Mb	1460 (0.6%) 2.0Mb
DSM30007_Rep7	FLO-MIN114	SQK-RBK114.24	418128	3016008993	3985	7213.1	9483.6	14804	14.9	19.1	335501 (80.2%) 2546.6Mb	173633 (41.5%) 1459.3Mb	1044 (0.2%) 1.0Mb
DSM30007_Rep8	FLO-MIN114	SQK-RBK114.24	295920	2047848577	3310	6920.3	9853.3	15602	14.2	19	228214 (77.1%) 1723.6Mb	118619 (40.1%) 1021.0Mb	699 (0.2%) 0.6Mb
DSM30104_Rep1	FLO-MIN114	SQK-NBD114.24	383428	1680776351	1851	4383.6	8071.8	11084	13.3	18.3	286743 (74.8%) 1258.0Mb	112357 (29.3%) 440.0Mb	2762 (0.7%) 0.9Mb
DSM30104_Rep2	FLO-MIN114	SQK-NBD114.24	559198	2008926967	1329	3592.5	7303.8	10264	13.4	18.3	415759 (74.3%) 1487.3Mb	189311 (33.9%) 625.4Mb	8273 (1.5%) 2.8Mb
DSM30104_Rep3	FLO-MIN114	SQK-NBD114.24	1011413	3158618419	1130	3123	6644.4	9090	13.4	18.9	758643 (75.0%) 2353.5Mb	409753 (40.5%) 1216.9Mb	24196 (2.4%) 8.0Mb
DSM30104_Rep4	FLO-FLG114	SQK-NBD114.24	278806	1059701113	1076	3800.9	8252.3	14371	13.1	17.8	207864 (74.6%) 790.6Mb	69795 (25.0%) 216.2Mb	1899 (0.7%) 0.5Mb
DSM30104_Rep5	FLO-FLG114	SQK-NBD114.24	122402	278850196	838	2278.2	4664.8	5758	12.3	16	73607 (60.1%) 168.1Mb	12715 (10.4%) 19.5Mb	211 (0.2%) 0.1Mb
DSM30104_Rep6	FLO-MIN114	SQK-RBK114.24	384842	3076840269	5185	7995.1	9099.5	13261	14.3	19.4	301922 (78.5%) 2587.4Mb	166741 (43.3%) 1559.1Mb	572 (0.1%) 0.5Mb
DSM30104_Rep7	FLO-MIN114	SQK-RBK114.24	658459	5179002346	4795	7865.3	9133.1	13260	14.7	18.4	517251 (78.6%) 4297.3Mb	199250 (30.3%) 1779.5Mb	459 (0.1%) 0.3Mb
DSM30104_Rep8	FLO-MIN114	SQK-RBK114.24	794260	5535818860	3934	6969.8	8602.7	13247	14.4	18.4	619509 (78.0%) 4589.7Mb	246418 (31.0%) 1987.0Mb	585 (0.1%) 0.4Mb
			793029	2.40787e+09	1678.78	3983.37	6780.58	10559.4	13.4325	18.1875

## Sheet: T4-A
Supplementary Table 4A: Discrepancies between replicates, focusing on substitution and indels observed after the implementation of Short-and-long-read appraoch
sample1	sample2	length	mismatches	insertions	deletions	overall_errors	overall_identity	overall_q_score	not_repeat_errors	not_repeat_identity	not_repeat_q_score	repeat_errors	repeat_identity	repeat_q_score*
ATCC25922_Rep1	ATCC25922_Rep2	5132214	0	0	0	0/5132214	100.0%	Qinf	0/4973400	100.0%	Qinf	0/158814	100.0%	Qinf
ATCC25922_Rep1	ATCC25922_Rep3	5132214	0	0	0	0/5132214	100.0%	Qinf	0/4973400	100.0%	Qinf	0/158814	100.0%	Qinf
ATCC25922_Rep1	ATCC25922_Rep4	5132214	0	0	0	0/5132214	100.0%	Qinf	0/4973400	100.0%	Qinf	0/158814	100.0%	Qinf
ATCC25922_Rep1	ATCC25922_Rep5	5132214	0	0	0	0/5132214	100.0%	Qinf	0/4973400	100.0%	Qinf	0/158814	100.0%	Qinf
ATCC25922_Rep1	ATCC25922_Rep6	5132214	0	0	0	0/5132214	100.0%	Qinf	0/4973400	100.0%	Qinf	0/158814	100.0%	Qinf
ATCC25922_Rep1	ATCC25922_Rep7	5132214	0	0	0	0/5132214	100.0%	Qinf	0/4973400	100.0%	Qinf	0/158814	100.0%	Qinf
ATCC25922_Rep1	ATCC25922_Rep8	5132214	0	0	0	0/5132214	100.0%	Qinf	0/4973400	100.0%	Qinf	0/158814	100.0%	Qinf
ATCC25922_Rep2	ATCC25922_Rep1	5132214	0	0	0	0/5132214	100.0%	Qinf	0/4973400	100.0%	Qinf	0/158814	100.0%	Qinf
ATCC25922_Rep2	ATCC25922_Rep3	5132214	0	0	0	0/5132214	100.0%	Qinf	0/4973400	100.0%	Qinf	0/158814	100.0%	Qinf
ATCC25922_Rep2	ATCC25922_Rep4	5132214	0	0	0	0/5132214	100.0%	Qinf	0/4973400	100.0%	Qinf	0/158814	100.0%	Qinf
ATCC25922_Rep2	ATCC25922_Rep5	5132214	0	0	0	0/5132214	100.0%	Qinf	0/4973400	100.0%	Qinf	0/158814	100.0%	Qinf
ATCC25922_Rep2	ATCC25922_Rep6	5132214	0	0	0	0/5132214	100.0%	Qinf	0/4973400	100.0%	Qinf	0/158814	100.0%	Qinf
ATCC25922_Rep2	ATCC25922_Rep7	5132214	0	0	0	0/5132214	100.0%	Qinf	0/4973400	100.0%	Qinf	0/158814	100.0%	Qinf
ATCC25922_Rep2	ATCC25922_Rep8	5132214	0	0	0	0/5132214	100.0%	Qinf	0/4973400	100.0%	Qinf	0/158814	100.0%	Qinf
ATCC25922_Rep3	ATCC25922_Rep1	5132214	0	0	0	0/5132214	100.0%	Qinf	0/4973400	100.0%	Qinf	0/158814	100.0%	Qinf
ATCC25922_Rep3	ATCC25922_Rep2	5132214	0	0	0	0/5132214	100.0%	Qinf	0/4973400	100.0%	Qinf	0/158814	100.0%	Qinf
ATCC25922_Rep3	ATCC25922_Rep4	5132214	0	0	0	0/5132214	100.0%	Qinf	0/4973400	100.0%	Qinf	0/158814	100.0%	Qinf
ATCC25922_Rep3	ATCC25922_Rep5	5132214	0	0	0	0/5132214	100.0%	Qinf	0/4973400	100.0%	Qinf	0/158814	100.0%	Qinf
ATCC25922_Rep3	ATCC25922_Rep6	5132214	0	0	0	0/5132214	100.0%	Qinf	0/4973400	100.0%	Qinf	0/158814	100.0%	Qinf
ATCC25922_Rep3	ATCC25922_Rep7	5132214	0	0	0	0/5132214	100.0%	Qinf	0/4973400	100.0%	Qinf	0/158814	100.0%	Qinf
ATCC25922_Rep3	ATCC25922_Rep8	5132214	0	0	0	0/5132214	100.0%	Qinf	0/4973400	100.0%	Qinf	0/158814	100.0%	Qinf
ATCC25922_Rep4	ATCC25922_Rep1	5132214	0	0	0	0/5132214	100.0%	Qinf	0/4973400	100.0%	Qinf	0/158814	100.0%	Qinf
ATCC25922_Rep4	ATCC25922_Rep2	5132214	0	0	0	0/5132214	100.0%	Qinf	0/4973400	100.0%	Qinf	0/158814	100.0%	Qinf
ATCC25922_Rep4	ATCC25922_Rep3	5132214	0	0	0	0/5132214	100.0%	Qinf	0/4973400	100.0%	Qinf	0/158814	100.0%	Qinf
ATCC25922_Rep4	ATCC25922_Rep5	5132214	0	0	0	0/5132214	100.0%	Qinf	0/4973400	100.0%	Qinf	0/158814	100.0%	Qinf
ATCC25922_Rep4	ATCC25922_Rep6	5132214	0	0	0	0/5132214	100.0%	Qinf	0/4973400	100.0%	Qinf	0/158814	100.0%	Qinf
ATCC25922_Rep4	ATCC25922_Rep7	5132214	0	0	0	0/5132214	100.0%	Qinf	0/4973400	100.0%	Qinf	0/158814	100.0%	Qinf
ATCC25922_Rep4	ATCC25922_Rep8	5132214	0	0	0	0/5132214	100.0%	Qinf	0/4973400	100.0%	Qinf	0/158814	100.0%	Qinf
ATCC25922_Rep5	ATCC25922_Rep1	5132214	0	0	0	0/5132214	100.0%	Qinf	0/4973400	100.0%	Qinf	0/158814	100.0%	Qinf
ATCC25922_Rep5	ATCC25922_Rep2	5132214	0	0	0	0/5132214	100.0%	Qinf	0/4973400	100.0%	Qinf	0/158814	100.0%	Qinf
ATCC25922_Rep5	ATCC25922_Rep3	5132214	0	0	0	0/5132214	100.0%	Qinf	0/4973400	100.0%	Qinf	0/158814	100.0%	Qinf
ATCC25922_Rep5	ATCC25922_Rep4	5132214	0	0	0	0/5132214	100.0%	Qinf	0/4973400	100.0%	Qinf	0/158814	100.0%	Qinf
ATCC25922_Rep5	ATCC25922_Rep6	5132214	0	0	0	0/5132214	100.0%	Qinf	0/4973400	100.0%	Qinf	0/158814	100.0%	Qinf
ATCC25922_Rep5	ATCC25922_Rep7	5132214	0	0	0	0/5132214	100.0%	Qinf	0/4973400	100.0%	Qinf	0/158814	100.0%	Qinf
ATCC25922_Rep5	ATCC25922_Rep8	5132214	0	0	0	0/5132214	100.0%	Qinf	0/4973400	100.0%	Qinf	0/158814	100.0%	Qinf
ATCC25922_Rep6	ATCC25922_Rep1	5132214	0	0	0	0/5132214	100.0%	Qinf	0/4973400	100.0%	Qinf	0/158814	100.0%	Qinf
ATCC25922_Rep6	ATCC25922_Rep2	5132214	0	0	0	0/5132214	100.0%	Qinf	0/4973400	100.0%	Qinf	0/158814	100.0%	Qinf
ATCC25922_Rep6	ATCC25922_Rep3	5132214	0	0	0	0/5132214	100.0%	Qinf	0/4973400	100.0%	Qinf	0/158814	100.0%	Qinf
ATCC25922_Rep6	ATCC25922_Rep4	5132214	0	0	0	0/5132214	100.0%	Qinf	0/4973400	100.0%	Qinf	0/158814	100.0%	Qinf
ATCC25922_Rep6	ATCC25922_Rep5	5132214	0	0	0	0/5132214	100.0%	Qinf	0/4973400	100.0%	Qinf	0/158814	100.0%	Qinf
ATCC25922_Rep6	ATCC25922_Rep7	5132214	0	0	0	0/5132214	100.0%	Qinf	0/4973400	100.0%	Qinf	0/158814	100.0%	Qinf
ATCC25922_Rep6	ATCC25922_Rep8	5132214	0	0	0	0/5132214	100.0%	Qinf	0/4973400	100.0%	Qinf	0/158814	100.0%	Qinf
ATCC25922_Rep7	ATCC25922_Rep1	5132214	0	0	0	0/5132214	100.0%	Qinf	0/4973400	100.0%	Qinf	0/158814	100.0%	Qinf
ATCC25922_Rep7	ATCC25922_Rep2	5132214	0	0	0	0/5132214	100.0%	Qinf	0/4973400	100.0%	Qinf	0/158814	100.0%	Qinf
ATCC25922_Rep7	ATCC25922_Rep3	5132214	0	0	0	0/5132214	100.0%	Qinf	0/4973400	100.0%	Qinf	0/158814	100.0%	Qinf
ATCC25922_Rep7	ATCC25922_Rep4	5132214	0	0	0	0/5132214	100.0%	Qinf	0/4973400	100.0%	Qinf	0/158814	100.0%	Qinf
ATCC25922_Rep7	ATCC25922_Rep5	5132214	0	0	0	0/5132214	100.0%	Qinf	0/4973400	100.0%	Qinf	0/158814	100.0%	Qinf
ATCC25922_Rep7	ATCC25922_Rep6	5132214	0	0	0	0/5132214	100.0%	Qinf	0/4973400	100.0%	Qinf	0/158814	100.0%	Qinf
ATCC25922_Rep7	ATCC25922_Rep8	5132214	0	0	0	0/5132214	100.0%	Qinf	0/4973400	100.0%	Qinf	0/158814	100.0%	Qinf
ATCC25922_Rep8	ATCC25922_Rep1	5132214	0	0	0	0/5132214	100.0%	Qinf	0/4973400	100.0%	Qinf	0/158814	100.0%	Qinf
ATCC25922_Rep8	ATCC25922_Rep2	5132214	0	0	0	0/5132214	100.0%	Qinf	0/4973400	100.0%	Qinf	0/158814	100.0%	Qinf
ATCC25922_Rep8	ATCC25922_Rep3	5132214	0	0	0	0/5132214	100.0%	Qinf	0/4973400	100.0%	Qinf	0/158814	100.0%	Qinf
ATCC25922_Rep8	ATCC25922_Rep4	5132214	0	0	0	0/5132214	100.0%	Qinf	0/4973400	100.0%	Qinf	0/158814	100.0%	Qinf
ATCC25922_Rep8	ATCC25922_Rep5	5132214	0	0	0	0/5132214	100.0%	Qinf	0/4973400	100.0%	Qinf	0/158814	100.0%	Qinf
ATCC25922_Rep8	ATCC25922_Rep6	5132214	0	0	0	0/5132214	100.0%	Qinf	0/4973400	100.0%	Qinf	0/158814	100.0%	Qinf
ATCC25922_Rep8	ATCC25922_Rep7	5132214	0	0	0	0/5132214	100.0%	Qinf	0/4973400	100.0%	Qinf	0/158814	100.0%	Qinf
ATCC35218_Rep1	ATCC35218_Rep2	5114774	0	0	0	0/5114774	100.0%	Qinf	0/4975291	100.0%	Qinf	0/139483	100.0%	Qinf
ATCC35218_Rep1	ATCC35218_Rep3	5114774	0	0	0	0/5114774	100.0%	Qinf	0/4975291	100.0%	Qinf	0/139483	100.0%	Qinf
ATCC35218_Rep1	ATCC35218_Rep4	5114774	1	0	0	1/5114774	99.99998044879402%	Q67.1	1/4975291	99.99997990067314%	Q67.0	0/139483	100.0%	Qinf
ATCC35218_Rep1	ATCC35218_Rep5	5114774	1	0	0	1/5114774	99.99998044879402%	Q67.1	1/4975291	99.99997990067314%	Q67.0	0/139483	100.0%	Qinf
ATCC35218_Rep1	ATCC35218_Rep6	5114774	0	0	0	0/5114774	100.0%	Qinf	0/4975291	100.0%	Qinf	0/139483	100.0%	Qinf
ATCC35218_Rep1	ATCC35218_Rep7	5114774	1	0	0	1/5114774	99.99998044879402%	Q67.1	1/4975291	99.99997990067314%	Q67.0	0/139483	100.0%	Qinf
ATCC35218_Rep1	ATCC35218_Rep8	5114775	1	0	1	2/5114775	99.99996089759568%	Q64.1	1/4975291	99.99997990067314%	Q67.0	1/139484	99.99928307189356%	Q51.4
ATCC35218_Rep2	ATCC35218_Rep1	5114774	0	0	0	0/5114774	100.0%	Qinf	0/4975291	100.0%	Qinf	0/139483	100.0%	Qinf
ATCC35218_Rep2	ATCC35218_Rep3	5114774	0	0	0	0/5114774	100.0%	Qinf	0/4975291	100.0%	Qinf	0/139483	100.0%	Qinf
ATCC35218_Rep2	ATCC35218_Rep4	5114774	1	0	0	1/5114774	99.99998044879402%	Q67.1	1/4975291	99.99997990067314%	Q67.0	0/139483	100.0%	Qinf
ATCC35218_Rep2	ATCC35218_Rep5	5114774	1	0	0	1/5114774	99.99998044879402%	Q67.1	1/4975291	99.99997990067314%	Q67.0	0/139483	100.0%	Qinf
ATCC35218_Rep2	ATCC35218_Rep6	5114774	0	0	0	0/5114774	100.0%	Qinf	0/4975291	100.0%	Qinf	0/139483	100.0%	Qinf
ATCC35218_Rep2	ATCC35218_Rep7	5114774	1	0	0	1/5114774	99.99998044879402%	Q67.1	1/4975291	99.99997990067314%	Q67.0	0/139483	100.0%	Qinf
ATCC35218_Rep2	ATCC35218_Rep8	5114775	1	0	1	2/5114775	99.99996089759568%	Q64.1	1/4975291	99.99997990067314%	Q67.0	1/139484	99.99928307189356%	Q51.4
ATCC35218_Rep3	ATCC35218_Rep1	5114774	0	0	0	0/5114774	100.0%	Qinf	0/4975291	100.0%	Qinf	0/139483	100.0%	Qinf
ATCC35218_Rep3	ATCC35218_Rep2	5114774	0	0	0	0/5114774	100.0%	Qinf	0/4975291	100.0%	Qinf	0/139483	100.0%	Qinf
ATCC35218_Rep3	ATCC35218_Rep4	5114774	1	0	0	1/5114774	99.99998044879402%	Q67.1	1/4975291	99.99997990067314%	Q67.0	0/139483	100.0%	Qinf
ATCC35218_Rep3	ATCC35218_Rep5	5114774	1	0	0	1/5114774	99.99998044879402%	Q67.1	1/4975291	99.99997990067314%	Q67.0	0/139483	100.0%	Qinf
ATCC35218_Rep3	ATCC35218_Rep6	5114774	0	0	0	0/5114774	100.0%	Qinf	0/4975291	100.0%	Qinf	0/139483	100.0%	Qinf
ATCC35218_Rep3	ATCC35218_Rep7	5114774	1	0	0	1/5114774	99.99998044879402%	Q67.1	1/4975291	99.99997990067314%	Q67.0	0/139483	100.0%	Qinf
ATCC35218_Rep3	ATCC35218_Rep8	5114775	1	0	1	2/5114775	99.99996089759568%	Q64.1	1/4975291	99.99997990067314%	Q67.0	1/139484	99.99928307189356%	Q51.4
ATCC35218_Rep4	ATCC35218_Rep1	5114774	1	0	0	1/5114774	99.99998044879402%	Q67.1	1/4975291	99.99997990067314%	Q67.0	0/139483	100.0%	Qinf
ATCC35218_Rep4	ATCC35218_Rep2	5114774	1	0	0	1/5114774	99.99998044879402%	Q67.1	1/4975291	99.99997990067314%	Q67.0	0/139483	100.0%	Qinf
ATCC35218_Rep4	ATCC35218_Rep3	5114774	1	0	0	1/5114774	99.99998044879402%	Q67.1	1/4975291	99.99997990067314%	Q67.0	0/139483	100.0%	Qinf
ATCC35218_Rep4	ATCC35218_Rep5	5114774	0	0	0	0/5114774	100.0%	Qinf	0/4975291	100.0%	Qinf	0/139483	100.0%	Qinf
ATCC35218_Rep4	ATCC35218_Rep6	5114774	1	0	0	1/5114774	99.99998044879402%	Q67.1	1/4975291	99.99997990067314%	Q67.0	0/139483	100.0%	Qinf
ATCC35218_Rep4	ATCC35218_Rep7	5114774	0	0	0	0/5114774	100.0%	Qinf	0/4975291	100.0%	Qinf	0/139483	100.0%	Qinf
ATCC35218_Rep4	ATCC35218_Rep8	5114775	0	0	1	1/5114775	99.99998044879784%	Q67.1	0/4975291	100.0%	Qinf	1/139484	99.99928307189356%	Q51.4
ATCC35218_Rep5	ATCC35218_Rep1	5114774	1	0	0	1/5114774	99.99998044879402%	Q67.1	1/4975291	99.99997990067314%	Q67.0	0/139483	100.0%	Qinf
ATCC35218_Rep5	ATCC35218_Rep2	5114774	1	0	0	1/5114774	99.99998044879402%	Q67.1	1/4975291	99.99997990067314%	Q67.0	0/139483	100.0%	Qinf
ATCC35218_Rep5	ATCC35218_Rep3	5114774	1	0	0	1/5114774	99.99998044879402%	Q67.1	1/4975291	99.99997990067314%	Q67.0	0/139483	100.0%	Qinf
ATCC35218_Rep5	ATCC35218_Rep4	5114774	0	0	0	0/5114774	100.0%	Qinf	0/4975291	100.0%	Qinf	0/139483	100.0%	Qinf
ATCC35218_Rep5	ATCC35218_Rep6	5114774	1	0	0	1/5114774	99.99998044879402%	Q67.1	1/4975291	99.99997990067314%	Q67.0	0/139483	100.0%	Qinf
ATCC35218_Rep5	ATCC35218_Rep7	5114774	0	0	0	0/5114774	100.0%	Qinf	0/4975291	100.0%	Qinf	0/139483	100.0%	Qinf
ATCC35218_Rep5	ATCC35218_Rep8	5114775	0	0	1	1/5114775	99.99998044879784%	Q67.1	0/4975291	100.0%	Qinf	1/139484	99.99928307189356%	Q51.4
ATCC35218_Rep6	ATCC35218_Rep1	5114774	0	0	0	0/5114774	100.0%	Qinf	0/4975291	100.0%	Qinf	0/139483	100.0%	Qinf
ATCC35218_Rep6	ATCC35218_Rep2	5114774	0	0	0	0/5114774	100.0%	Qinf	0/4975291	100.0%	Qinf	0/139483	100.0%	Qinf
ATCC35218_Rep6	ATCC35218_Rep3	5114774	0	0	0	0/5114774	100.0%	Qinf	0/4975291	100.0%	Qinf	0/139483	100.0%	Qinf
ATCC35218_Rep6	ATCC35218_Rep4	5114774	1	0	0	1/5114774	99.99998044879402%	Q67.1	1/4975291	99.99997990067314%	Q67.0	0/139483	100.0%	Qinf
ATCC35218_Rep6	ATCC35218_Rep5	5114774	1	0	0	1/5114774	99.99998044879402%	Q67.1	1/4975291	99.99997990067314%	Q67.0	0/139483	100.0%	Qinf
ATCC35218_Rep6	ATCC35218_Rep7	5114774	1	0	0	1/5114774	99.99998044879402%	Q67.1	1/4975291	99.99997990067314%	Q67.0	0/139483	100.0%	Qinf
ATCC35218_Rep6	ATCC35218_Rep8	5114775	1	0	1	2/5114775	99.99996089759568%	Q64.1	1/4975291	99.99997990067314%	Q67.0	1/139484	99.99928307189356%	Q51.4
ATCC35218_Rep7	ATCC35218_Rep1	5114774	1	0	0	1/5114774	99.99998044879402%	Q67.1	1/4975291	99.99997990067314%	Q67.0	0/139483	100.0%	Qinf
ATCC35218_Rep7	ATCC35218_Rep2	5114774	1	0	0	1/5114774	99.99998044879402%	Q67.1	1/4975291	99.99997990067314%	Q67.0	0/139483	100.0%	Qinf
ATCC35218_Rep7	ATCC35218_Rep3	5114774	1	0	0	1/5114774	99.99998044879402%	Q67.1	1/4975291	99.99997990067314%	Q67.0	0/139483	100.0%	Qinf
ATCC35218_Rep7	ATCC35218_Rep4	5114774	0	0	0	0/5114774	100.0%	Qinf	0/4975291	100.0%	Qinf	0/139483	100.0%	Qinf
ATCC35218_Rep7	ATCC35218_Rep5	5114774	0	0	0	0/5114774	100.0%	Qinf	0/4975291	100.0%	Qinf	0/139483	100.0%	Qinf
ATCC35218_Rep7	ATCC35218_Rep6	5114774	1	0	0	1/5114774	99.99998044879402%	Q67.1	1/4975291	99.99997990067314%	Q67.0	0/139483	100.0%	Qinf
ATCC35218_Rep7	ATCC35218_Rep8	5114775	0	0	1	1/5114775	99.99998044879784%	Q67.1	0/4975291	100.0%	Qinf	1/139484	99.99928307189356%	Q51.4
ATCC35218_Rep8	ATCC35218_Rep1	5114775	1	1	0	2/5114775	99.99996089759568%	Q64.1	1/4975291	99.99997990067314%	Q67.0	1/139484	99.99928307189356%	Q51.4
ATCC35218_Rep8	ATCC35218_Rep2	5114775	1	1	0	2/5114775	99.99996089759568%	Q64.1	1/4975291	99.99997990067314%	Q67.0	1/139484	99.99928307189356%	Q51.4
ATCC35218_Rep8	ATCC35218_Rep3	5114775	1	1	0	2/5114775	99.99996089759568%	Q64.1	1/4975291	99.99997990067314%	Q67.0	1/139484	99.99928307189356%	Q51.4
ATCC35218_Rep8	ATCC35218_Rep4	5114775	0	1	0	1/5114775	99.99998044879784%	Q67.1	0/4975291	100.0%	Qinf	1/139484	99.99928307189356%	Q51.4
ATCC35218_Rep8	ATCC35218_Rep5	5114775	0	1	0	1/5114775	99.99998044879784%	Q67.1	0/4975291	100.0%	Qinf	1/139484	99.99928307189356%	Q51.4
ATCC35218_Rep8	ATCC35218_Rep6	5114775	1	1	0	2/5114775	99.99996089759568%	Q64.1	1/4975291	99.99997990067314%	Q67.0	1/139484	99.99928307189356%	Q51.4
ATCC35218_Rep8	ATCC35218_Rep7	5114775	0	1	0	1/5114775	99.99998044879784%	Q67.1	0/4975291	100.0%	Qinf	1/139484	99.99928307189356%	Q51.4
DSM18211_Rep1	DSM18211_Rep2	4903727	0	0	0	0/4903727	100.0%	Qinf	0/4778475	100.0%	Qinf	0/125252	100.0%	Qinf
DSM18211_Rep1	DSM18211_Rep3	4903727	0	0	0	0/4903727	100.0%	Qinf	0/4778475	100.0%	Qinf	0/125252	100.0%	Qinf
DSM18211_Rep1	DSM18211_Rep4	4903727	0	0	0	0/4903727	100.0%	Qinf	0/4778475	100.0%	Qinf	0/125252	100.0%	Qinf
DSM18211_Rep1	DSM18211_Rep5	4903727	0	0	0	0/4903727	100.0%	Qinf	0/4778475	100.0%	Qinf	0/125252	100.0%	Qinf
DSM18211_Rep1	DSM18211_Rep6	4903727	0	0	0	0/4903727	100.0%	Qinf	0/4778475	100.0%	Qinf	0/125252	100.0%	Qinf
DSM18211_Rep1	DSM18211_Rep7	4903727	0	0	0	0/4903727	100.0%	Qinf	0/4778475	100.0%	Qinf	0/125252	100.0%	Qinf
DSM18211_Rep1	DSM18211_Rep8	4903727	0	0	0	0/4903727	100.0%	Qinf	0/4778475	100.0%	Qinf	0/125252	100.0%	Qinf
DSM18211_Rep2	DSM18211_Rep1	4903727	0	0	0	0/4903727	100.0%	Qinf	0/4778475	100.0%	Qinf	0/125252	100.0%	Qinf
DSM18211_Rep2	DSM18211_Rep3	4903727	0	0	0	0/4903727	100.0%	Qinf	0/4778475	100.0%	Qinf	0/125252	100.0%	Qinf
DSM18211_Rep2	DSM18211_Rep4	4903727	0	0	0	0/4903727	100.0%	Qinf	0/4778475	100.0%	Qinf	0/125252	100.0%	Qinf
DSM18211_Rep2	DSM18211_Rep5	4903727	0	0	0	0/4903727	100.0%	Qinf	0/4778475	100.0%	Qinf	0/125252	100.0%	Qinf
DSM18211_Rep2	DSM18211_Rep6	4903727	0	0	0	0/4903727	100.0%	Qinf	0/4778475	100.0%	Qinf	0/125252	100.0%	Qinf
DSM18211_Rep2	DSM18211_Rep7	4903727	0	0	0	0/4903727	100.0%	Qinf	0/4778475	100.0%	Qinf	0/125252	100.0%	Qinf
DSM18211_Rep2	DSM18211_Rep8	4903727	0	0	0	0/4903727	100.0%	Qinf	0/4778475	100.0%	Qinf	0/125252	100.0%	Qinf
DSM18211_Rep3	DSM18211_Rep1	4903727	0	0	0	0/4903727	100.0%	Qinf	0/4778475	100.0%	Qinf	0/125252	100.0%	Qinf
DSM18211_Rep3	DSM18211_Rep2	4903727	0	0	0	0/4903727	100.0%	Qinf	0/4778475	100.0%	Qinf	0/125252	100.0%	Qinf
DSM18211_Rep3	DSM18211_Rep4	4903727	0	0	0	0/4903727	100.0%	Qinf	0/4778475	100.0%	Qinf	0/125252	100.0%	Qinf
DSM18211_Rep3	DSM18211_Rep5	4903727	0	0	0	0/4903727	100.0%	Qinf	0/4778475	100.0%	Qinf	0/125252	100.0%	Qinf
DSM18211_Rep3	DSM18211_Rep6	4903727	0	0	0	0/4903727	100.0%	Qinf	0/4778475	100.0%	Qinf	0/125252	100.0%	Qinf
DSM18211_Rep3	DSM18211_Rep7	4903727	0	0	0	0/4903727	100.0%	Qinf	0/4778475	100.0%	Qinf	0/125252	100.0%	Qinf
DSM18211_Rep3	DSM18211_Rep8	4903727	0	0	0	0/4903727	100.0%	Qinf	0/4778475	100.0%	Qinf	0/125252	100.0%	Qinf
DSM18211_Rep4	DSM18211_Rep1	4903727	0	0	0	0/4903727	100.0%	Qinf	0/4778475	100.0%	Qinf	0/125252	100.0%	Qinf
DSM18211_Rep4	DSM18211_Rep2	4903727	0	0	0	0/4903727	100.0%	Qinf	0/4778475	100.0%	Qinf	0/125252	100.0%	Qinf
DSM18211_Rep4	DSM18211_Rep3	4903727	0	0	0	0/4903727	100.0%	Qinf	0/4778475	100.0%	Qinf	0/125252	100.0%	Qinf
DSM18211_Rep4	DSM18211_Rep5	4903727	0	0	0	0/4903727	100.0%	Qinf	0/4778475	100.0%	Qinf	0/125252	100.0%	Qinf
DSM18211_Rep4	DSM18211_Rep6	4903727	0	0	0	0/4903727	100.0%	Qinf	0/4778475	100.0%	Qinf	0/125252	100.0%	Qinf
DSM18211_Rep4	DSM18211_Rep7	4903727	0	0	0	0/4903727	100.0%	Qinf	0/4778475	100.0%	Qinf	0/125252	100.0%	Qinf
DSM18211_Rep4	DSM18211_Rep8	4903727	0	0	0	0/4903727	100.0%	Qinf	0/4778475	100.0%	Qinf	0/125252	100.0%	Qinf
DSM18211_Rep5	DSM18211_Rep1	4903727	0	0	0	0/4903727	100.0%	Qinf	0/4778475	100.0%	Qinf	0/125252	100.0%	Qinf
DSM18211_Rep5	DSM18211_Rep2	4903727	0	0	0	0/4903727	100.0%	Qinf	0/4778475	100.0%	Qinf	0/125252	100.0%	Qinf
DSM18211_Rep5	DSM18211_Rep3	4903727	0	0	0	0/4903727	100.0%	Qinf	0/4778475	100.0%	Qinf	0/125252	100.0%	Qinf
DSM18211_Rep5	DSM18211_Rep4	4903727	0	0	0	0/4903727	100.0%	Qinf	0/4778475	100.0%	Qinf	0/125252	100.0%	Qinf
DSM18211_Rep5	DSM18211_Rep6	4903727	0	0	0	0/4903727	100.0%	Qinf	0/4778475	100.0%	Qinf	0/125252	100.0%	Qinf
DSM18211_Rep5	DSM18211_Rep7	4903727	0	0	0	0/4903727	100.0%	Qinf	0/4778475	100.0%	Qinf	0/125252	100.0%	Qinf
DSM18211_Rep5	DSM18211_Rep8	4903727	0	0	0	0/4903727	100.0%	Qinf	0/4778475	100.0%	Qinf	0/125252	100.0%	Qinf
DSM18211_Rep6	DSM18211_Rep1	4903727	0	0	0	0/4903727	100.0%	Qinf	0/4778475	100.0%	Qinf	0/125252	100.0%	Qinf
DSM18211_Rep6	DSM18211_Rep2	4903727	0	0	0	0/4903727	100.0%	Qinf	0/4778475	100.0%	Qinf	0/125252	100.0%	Qinf
DSM18211_Rep6	DSM18211_Rep3	4903727	0	0	0	0/4903727	100.0%	Qinf	0/4778475	100.0%	Qinf	0/125252	100.0%	Qinf
DSM18211_Rep6	DSM18211_Rep4	4903727	0	0	0	0/4903727	100.0%	Qinf	0/4778475	100.0%	Qinf	0/125252	100.0%	Qinf
DSM18211_Rep6	DSM18211_Rep5	4903727	0	0	0	0/4903727	100.0%	Qinf	0/4778475	100.0%	Qinf	0/125252	100.0%	Qinf
DSM18211_Rep6	DSM18211_Rep7	4903727	0	0	0	0/4903727	100.0%	Qinf	0/4778475	100.0%	Qinf	0/125252	100.0%	Qinf
DSM18211_Rep6	DSM18211_Rep8	4903727	0	0	0	0/4903727	100.0%	Qinf	0/4778475	100.0%	Qinf	0/125252	100.0%	Qinf
DSM18211_Rep7	DSM18211_Rep1	4903727	0	0	0	0/4903727	100.0%	Qinf	0/4778475	100.0%	Qinf	0/125252	100.0%	Qinf
DSM18211_Rep7	DSM18211_Rep2	4903727	0	0	0	0/4903727	100.0%	Qinf	0/4778475	100.0%	Qinf	0/125252	100.0%	Qinf
DSM18211_Rep7	DSM18211_Rep3	4903727	0	0	0	0/4903727	100.0%	Qinf	0/4778475	100.0%	Qinf	0/125252	100.0%	Qinf
DSM18211_Rep7	DSM18211_Rep4	4903727	0	0	0	0/4903727	100.0%	Qinf	0/4778475	100.0%	Qinf	0/125252	100.0%	Qinf
DSM18211_Rep7	DSM18211_Rep5	4903727	0	0	0	0/4903727	100.0%	Qinf	0/4778475	100.0%	Qinf	0/125252	100.0%	Qinf
DSM18211_Rep7	DSM18211_Rep6	4903727	0	0	0	0/4903727	100.0%	Qinf	0/4778475	100.0%	Qinf	0/125252	100.0%	Qinf
DSM18211_Rep7	DSM18211_Rep8	4903727	0	0	0	0/4903727	100.0%	Qinf	0/4778475	100.0%	Qinf	0/125252	100.0%	Qinf
DSM18211_Rep8	DSM18211_Rep1	4903727	0	0	0	0/4903727	100.0%	Qinf	0/4778475	100.0%	Qinf	0/125252	100.0%	Qinf
DSM18211_Rep8	DSM18211_Rep2	4903727	0	0	0	0/4903727	100.0%	Qinf	0/4778475	100.0%	Qinf	0/125252	100.0%	Qinf
DSM18211_Rep8	DSM18211_Rep3	4903727	0	0	0	0/4903727	100.0%	Qinf	0/4778475	100.0%	Qinf	0/125252	100.0%	Qinf
DSM18211_Rep8	DSM18211_Rep4	4903727	0	0	0	0/4903727	100.0%	Qinf	0/4778475	100.0%	Qinf	0/125252	100.0%	Qinf
DSM18211_Rep8	DSM18211_Rep5	4903727	0	0	0	0/4903727	100.0%	Qinf	0/4778475	100.0%	Qinf	0/125252	100.0%	Qinf
DSM18211_Rep8	DSM18211_Rep6	4903727	0	0	0	0/4903727	100.0%	Qinf	0/4778475	100.0%	Qinf	0/125252	100.0%	Qinf
DSM18211_Rep8	DSM18211_Rep7	4903727	0	0	0	0/4903727	100.0%	Qinf	0/4778475	100.0%	Qinf	0/125252	100.0%	Qinf
DSM30007_Rep1	DSM30007_Rep2	3980669	0	0	0	0/3980669	100.0%	Qinf	0/3896985	100.0%	Qinf	0/83684	100.0%	Qinf
DSM30007_Rep1	DSM30007_Rep3	3980669	0	0	0	0/3980669	100.0%	Qinf	0/3896985	100.0%	Qinf	0/83684	100.0%	Qinf
DSM30007_Rep1	DSM30007_Rep4	3980669	0	0	0	0/3980669	100.0%	Qinf	0/3896985	100.0%	Qinf	0/83684	100.0%	Qinf
DSM30007_Rep1	DSM30007_Rep5	3980669	0	0	0	0/3980669	100.0%	Qinf	0/3896985	100.0%	Qinf	0/83684	100.0%	Qinf
DSM30007_Rep1	DSM30007_Rep6	3980669	0	0	0	0/3980669	100.0%	Qinf	0/3896985	100.0%	Qinf	0/83684	100.0%	Qinf
DSM30007_Rep1	DSM30007_Rep7	3980669	0	0	0	0/3980669	100.0%	Qinf	0/3896985	100.0%	Qinf	0/83684	100.0%	Qinf
DSM30007_Rep1	DSM30007_Rep8	3980669	0	0	0	0/3980669	100.0%	Qinf	0/3896985	100.0%	Qinf	0/83684	100.0%	Qinf
DSM30007_Rep2	DSM30007_Rep1	3980669	0	0	0	0/3980669	100.0%	Qinf	0/3896985	100.0%	Qinf	0/83684	100.0%	Qinf
DSM30007_Rep2	DSM30007_Rep3	3980669	0	0	0	0/3980669	100.0%	Qinf	0/3896985	100.0%	Qinf	0/83684	100.0%	Qinf
DSM30007_Rep2	DSM30007_Rep4	3980669	0	0	0	0/3980669	100.0%	Qinf	0/3896985	100.0%	Qinf	0/83684	100.0%	Qinf
DSM30007_Rep2	DSM30007_Rep5	3980669	0	0	0	0/3980669	100.0%	Qinf	0/3896985	100.0%	Qinf	0/83684	100.0%	Qinf
DSM30007_Rep2	DSM30007_Rep6	3980669	0	0	0	0/3980669	100.0%	Qinf	0/3896985	100.0%	Qinf	0/83684	100.0%	Qinf
DSM30007_Rep2	DSM30007_Rep7	3980669	0	0	0	0/3980669	100.0%	Qinf	0/3896985	100.0%	Qinf	0/83684	100.0%	Qinf
DSM30007_Rep2	DSM30007_Rep8	3980669	0	0	0	0/3980669	100.0%	Qinf	0/3896985	100.0%	Qinf	0/83684	100.0%	Qinf
DSM30007_Rep3	DSM30007_Rep1	3980669	0	0	0	0/3980669	100.0%	Qinf	0/3896985	100.0%	Qinf	0/83684	100.0%	Qinf
DSM30007_Rep3	DSM30007_Rep2	3980669	0	0	0	0/3980669	100.0%	Qinf	0/3896985	100.0%	Qinf	0/83684	100.0%	Qinf
DSM30007_Rep3	DSM30007_Rep4	3980669	0	0	0	0/3980669	100.0%	Qinf	0/3896985	100.0%	Qinf	0/83684	100.0%	Qinf
DSM30007_Rep3	DSM30007_Rep5	3980669	0	0	0	0/3980669	100.0%	Qinf	0/3896985	100.0%	Qinf	0/83684	100.0%	Qinf
DSM30007_Rep3	DSM30007_Rep6	3980669	0	0	0	0/3980669	100.0%	Qinf	0/3896985	100.0%	Qinf	0/83684	100.0%	Qinf
DSM30007_Rep3	DSM30007_Rep7	3980669	0	0	0	0/3980669	100.0%	Qinf	0/3896985	100.0%	Qinf	0/83684	100.0%	Qinf
DSM30007_Rep3	DSM30007_Rep8	3980669	0	0	0	0/3980669	100.0%	Qinf	0/3896985	100.0%	Qinf	0/83684	100.0%	Qinf
DSM30007_Rep4	DSM30007_Rep1	3980669	0	0	0	0/3980669	100.0%	Qinf	0/3896985	100.0%	Qinf	0/83684	100.0%	Qinf
DSM30007_Rep4	DSM30007_Rep2	3980669	0	0	0	0/3980669	100.0%	Qinf	0/3896985	100.0%	Qinf	0/83684	100.0%	Qinf
DSM30007_Rep4	DSM30007_Rep3	3980669	0	0	0	0/3980669	100.0%	Qinf	0/3896985	100.0%	Qinf	0/83684	100.0%	Qinf
DSM30007_Rep4	DSM30007_Rep5	3980669	0	0	0	0/3980669	100.0%	Qinf	0/3896985	100.0%	Qinf	0/83684	100.0%	Qinf
DSM30007_Rep4	DSM30007_Rep6	3980669	0	0	0	0/3980669	100.0%	Qinf	0/3896985	100.0%	Qinf	0/83684	100.0%	Qinf
DSM30007_Rep4	DSM30007_Rep7	3980669	0	0	0	0/3980669	100.0%	Qinf	0/3896985	100.0%	Qinf	0/83684	100.0%	Qinf
DSM30007_Rep4	DSM30007_Rep8	3980669	0	0	0	0/3980669	100.0%	Qinf	0/3896985	100.0%	Qinf	0/83684	100.0%	Qinf
DSM30007_Rep5	DSM30007_Rep1	3980669	0	0	0	0/3980669	100.0%	Qinf	0/3896985	100.0%	Qinf	0/83684	100.0%	Qinf
DSM30007_Rep5	DSM30007_Rep2	3980669	0	0	0	0/3980669	100.0%	Qinf	0/3896985	100.0%	Qinf	0/83684	100.0%	Qinf
DSM30007_Rep5	DSM30007_Rep3	3980669	0	0	0	0/3980669	100.0%	Qinf	0/3896985	100.0%	Qinf	0/83684	100.0%	Qinf
DSM30007_Rep5	DSM30007_Rep4	3980669	0	0	0	0/3980669	100.0%	Qinf	0/3896985	100.0%	Qinf	0/83684	100.0%	Qinf
DSM30007_Rep5	DSM30007_Rep6	3980669	0	0	0	0/3980669	100.0%	Qinf	0/3896985	100.0%	Qinf	0/83684	100.0%	Qinf
DSM30007_Rep5	DSM30007_Rep7	3980669	0	0	0	0/3980669	100.0%	Qinf	0/3896985	100.0%	Qinf	0/83684	100.0%	Qinf
DSM30007_Rep5	DSM30007_Rep8	3980669	0	0	0	0/3980669	100.0%	Qinf	0/3896985	100.0%	Qinf	0/83684	100.0%	Qinf
DSM30007_Rep6	DSM30007_Rep1	3980669	0	0	0	0/3980669	100.0%	Qinf	0/3896985	100.0%	Qinf	0/83684	100.0%	Qinf
DSM30007_Rep6	DSM30007_Rep2	3980669	0	0	0	0/3980669	100.0%	Qinf	0/3896985	100.0%	Qinf	0/83684	100.0%	Qinf
DSM30007_Rep6	DSM30007_Rep3	3980669	0	0	0	0/3980669	100.0%	Qinf	0/3896985	100.0%	Qinf	0/83684	100.0%	Qinf
DSM30007_Rep6	DSM30007_Rep4	3980669	0	0	0	0/3980669	100.0%	Qinf	0/3896985	100.0%	Qinf	0/83684	100.0%	Qinf
DSM30007_Rep6	DSM30007_Rep5	3980669	0	0	0	0/3980669	100.0%	Qinf	0/3896985	100.0%	Qinf	0/83684	100.0%	Qinf
DSM30007_Rep6	DSM30007_Rep7	3980669	0	0	0	0/3980669	100.0%	Qinf	0/3896985	100.0%	Qinf	0/83684	100.0%	Qinf
DSM30007_Rep6	DSM30007_Rep8	3980669	0	0	0	0/3980669	100.0%	Qinf	0/3896985	100.0%	Qinf	0/83684	100.0%	Qinf
DSM30007_Rep7	DSM30007_Rep1	3980669	0	0	0	0/3980669	100.0%	Qinf	0/3896985	100.0%	Qinf	0/83684	100.0%	Qinf
DSM30007_Rep7	DSM30007_Rep2	3980669	0	0	0	0/3980669	100.0%	Qinf	0/3896985	100.0%	Qinf	0/83684	100.0%	Qinf
DSM30007_Rep7	DSM30007_Rep3	3980669	0	0	0	0/3980669	100.0%	Qinf	0/3896985	100.0%	Qinf	0/83684	100.0%	Qinf
DSM30007_Rep7	DSM30007_Rep4	3980669	0	0	0	0/3980669	100.0%	Qinf	0/3896985	100.0%	Qinf	0/83684	100.0%	Qinf
DSM30007_Rep7	DSM30007_Rep5	3980669	0	0	0	0/3980669	100.0%	Qinf	0/3896985	100.0%	Qinf	0/83684	100.0%	Qinf
DSM30007_Rep7	DSM30007_Rep6	3980669	0	0	0	0/3980669	100.0%	Qinf	0/3896985	100.0%	Qinf	0/83684	100.0%	Qinf
DSM30007_Rep7	DSM30007_Rep8	3980669	0	0	0	0/3980669	100.0%	Qinf	0/3896985	100.0%	Qinf	0/83684	100.0%	Qinf
DSM30007_Rep8	DSM30007_Rep1	3980669	0	0	0	0/3980669	100.0%	Qinf	0/3896985	100.0%	Qinf	0/83684	100.0%	Qinf
DSM30007_Rep8	DSM30007_Rep2	3980669	0	0	0	0/3980669	100.0%	Qinf	0/3896985	100.0%	Qinf	0/83684	100.0%	Qinf
DSM30007_Rep8	DSM30007_Rep3	3980669	0	0	0	0/3980669	100.0%	Qinf	0/3896985	100.0%	Qinf	0/83684	100.0%	Qinf
DSM30007_Rep8	DSM30007_Rep4	3980669	0	0	0	0/3980669	100.0%	Qinf	0/3896985	100.0%	Qinf	0/83684	100.0%	Qinf
DSM30007_Rep8	DSM30007_Rep5	3980669	0	0	0	0/3980669	100.0%	Qinf	0/3896985	100.0%	Qinf	0/83684	100.0%	Qinf
DSM30007_Rep8	DSM30007_Rep6	3980669	0	0	0	0/3980669	100.0%	Qinf	0/3896985	100.0%	Qinf	0/83684	100.0%	Qinf
DSM30007_Rep8	DSM30007_Rep7	3980669	0	0	0	0/3980669	100.0%	Qinf	0/3896985	100.0%	Qinf	0/83684	100.0%	Qinf
DSM30104_Rep1	DSM30104_Rep2	5295933	0	0	0	0/5295933	100.0%	Qinf	0/5225610	100.0%	Qinf	0/70323	100.0%	Qinf
DSM30104_Rep1	DSM30104_Rep3	5295933	0	0	0	0/5295933	100.0%	Qinf	0/5225610	100.0%	Qinf	0/70323	100.0%	Qinf
DSM30104_Rep1	DSM30104_Rep4	5295933	0	0	0	0/5295933	100.0%	Qinf	0/5225610	100.0%	Qinf	0/70323	100.0%	Qinf
DSM30104_Rep1	DSM30104_Rep5	5295933	0	0	0	0/5295933	100.0%	Qinf	0/5225610	100.0%	Qinf	0/70323	100.0%	Qinf
DSM30104_Rep1	DSM30104_Rep6	5295933	0	0	0	0/5295933	100.0%	Qinf	0/5225610	100.0%	Qinf	0/70323	100.0%	Qinf
DSM30104_Rep1	DSM30104_Rep7	5295933	0	0	0	0/5295933	100.0%	Qinf	0/5225610	100.0%	Qinf	0/70323	100.0%	Qinf
DSM30104_Rep1	DSM30104_Rep8	5295933	0	0	0	0/5295933	100.0%	Qinf	0/5225610	100.0%	Qinf	0/70323	100.0%	Qinf
DSM30104_Rep2	DSM30104_Rep1	5295933	0	0	0	0/5295933	100.0%	Qinf	0/5225610	100.0%	Qinf	0/70323	100.0%	Qinf
DSM30104_Rep2	DSM30104_Rep3	5295933	0	0	0	0/5295933	100.0%	Qinf	0/5225610	100.0%	Qinf	0/70323	100.0%	Qinf
DSM30104_Rep2	DSM30104_Rep4	5295933	0	0	0	0/5295933	100.0%	Qinf	0/5225610	100.0%	Qinf	0/70323	100.0%	Qinf
DSM30104_Rep2	DSM30104_Rep5	5295933	0	0	0	0/5295933	100.0%	Qinf	0/5225610	100.0%	Qinf	0/70323	100.0%	Qinf
DSM30104_Rep2	DSM30104_Rep6	5295933	0	0	0	0/5295933	100.0%	Qinf	0/5225610	100.0%	Qinf	0/70323	100.0%	Qinf
DSM30104_Rep2	DSM30104_Rep7	5295933	0	0	0	0/5295933	100.0%	Qinf	0/5225610	100.0%	Qinf	0/70323	100.0%	Qinf
DSM30104_Rep2	DSM30104_Rep8	5295933	0	0	0	0/5295933	100.0%	Qinf	0/5225610	100.0%	Qinf	0/70323	100.0%	Qinf
DSM30104_Rep3	DSM30104_Rep1	5295933	0	0	0	0/5295933	100.0%	Qinf	0/5225610	100.0%	Qinf	0/70323	100.0%	Qinf
DSM30104_Rep3	DSM30104_Rep2	5295933	0	0	0	0/5295933	100.0%	Qinf	0/5225610	100.0%	Qinf	0/70323	100.0%	Qinf
DSM30104_Rep3	DSM30104_Rep4	5295933	0	0	0	0/5295933	100.0%	Qinf	0/5225610	100.0%	Qinf	0/70323	100.0%	Qinf
DSM30104_Rep3	DSM30104_Rep5	5295933	0	0	0	0/5295933	100.0%	Qinf	0/5225610	100.0%	Qinf	0/70323	100.0%	Qinf
DSM30104_Rep3	DSM30104_Rep6	5295933	0	0	0	0/5295933	100.0%	Qinf	0/5225610	100.0%	Qinf	0/70323	100.0%	Qinf
DSM30104_Rep3	DSM30104_Rep7	5295933	0	0	0	0/5295933	100.0%	Qinf	0/5225610	100.0%	Qinf	0/70323	100.0%	Qinf
DSM30104_Rep3	DSM30104_Rep8	5295933	0	0	0	0/5295933	100.0%	Qinf	0/5225610	100.0%	Qinf	0/70323	100.0%	Qinf
DSM30104_Rep4	DSM30104_Rep1	5295933	0	0	0	0/5295933	100.0%	Qinf	0/5225610	100.0%	Qinf	0/70323	100.0%	Qinf
DSM30104_Rep4	DSM30104_Rep2	5295933	0	0	0	0/5295933	100.0%	Qinf	0/5225610	100.0%	Qinf	0/70323	100.0%	Qinf
DSM30104_Rep4	DSM30104_Rep3	5295933	0	0	0	0/5295933	100.0%	Qinf	0/5225610	100.0%	Qinf	0/70323	100.0%	Qinf
DSM30104_Rep4	DSM30104_Rep5	5295933	0	0	0	0/5295933	100.0%	Qinf	0/5225610	100.0%	Qinf	0/70323	100.0%	Qinf
DSM30104_Rep4	DSM30104_Rep6	5295933	0	0	0	0/5295933	100.0%	Qinf	0/5225610	100.0%	Qinf	0/70323	100.0%	Qinf
DSM30104_Rep4	DSM30104_Rep7	5295933	0	0	0	0/5295933	100.0%	Qinf	0/5225610	100.0%	Qinf	0/70323	100.0%	Qinf
DSM30104_Rep4	DSM30104_Rep8	5295933	0	0	0	0/5295933	100.0%	Qinf	0/5225610	100.0%	Qinf	0/70323	100.0%	Qinf
DSM30104_Rep5	DSM30104_Rep1	5295933	0	0	0	0/5295933	100.0%	Qinf	0/5225610	100.0%	Qinf	0/70323	100.0%	Qinf
DSM30104_Rep5	DSM30104_Rep2	5295933	0	0	0	0/5295933	100.0%	Qinf	0/5225610	100.0%	Qinf	0/70323	100.0%	Qinf
DSM30104_Rep5	DSM30104_Rep3	5295933	0	0	0	0/5295933	100.0%	Qinf	0/5225610	100.0%	Qinf	0/70323	100.0%	Qinf
DSM30104_Rep5	DSM30104_Rep4	5295933	0	0	0	0/5295933	100.0%	Qinf	0/5225610	100.0%	Qinf	0/70323	100.0%	Qinf
DSM30104_Rep5	DSM30104_Rep6	5295933	0	0	0	0/5295933	100.0%	Qinf	0/5225610	100.0%	Qinf	0/70323	100.0%	Qinf
DSM30104_Rep5	DSM30104_Rep7	5295933	0	0	0	0/5295933	100.0%	Qinf	0/5225610	100.0%	Qinf	0/70323	100.0%	Qinf
DSM30104_Rep5	DSM30104_Rep8	5295933	0	0	0	0/5295933	100.0%	Qinf	0/5225610	100.0%	Qinf	0/70323	100.0%	Qinf
DSM30104_Rep6	DSM30104_Rep1	5295933	0	0	0	0/5295933	100.0%	Qinf	0/5225610	100.0%	Qinf	0/70323	100.0%	Qinf
DSM30104_Rep6	DSM30104_Rep2	5295933	0	0	0	0/5295933	100.0%	Qinf	0/5225610	100.0%	Qinf	0/70323	100.0%	Qinf
DSM30104_Rep6	DSM30104_Rep3	5295933	0	0	0	0/5295933	100.0%	Qinf	0/5225610	100.0%	Qinf	0/70323	100.0%	Qinf
DSM30104_Rep6	DSM30104_Rep4	5295933	0	0	0	0/5295933	100.0%	Qinf	0/5225610	100.0%	Qinf	0/70323	100.0%	Qinf
DSM30104_Rep6	DSM30104_Rep5	5295933	0	0	0	0/5295933	100.0%	Qinf	0/5225610	100.0%	Qinf	0/70323	100.0%	Qinf
DSM30104_Rep6	DSM30104_Rep7	5295933	0	0	0	0/5295933	100.0%	Qinf	0/5225610	100.0%	Qinf	0/70323	100.0%	Qinf
DSM30104_Rep6	DSM30104_Rep8	5295933	0	0	0	0/5295933	100.0%	Qinf	0/5225610	100.0%	Qinf	0/70323	100.0%	Qinf
DSM30104_Rep7	DSM30104_Rep1	5295933	0	0	0	0/5295933	100.0%	Qinf	0/5225610	100.0%	Qinf	0/70323	100.0%	Qinf
DSM30104_Rep7	DSM30104_Rep2	5295933	0	0	0	0/5295933	100.0%	Qinf	0/5225610	100.0%	Qinf	0/70323	100.0%	Qinf
DSM30104_Rep7	DSM30104_Rep3	5295933	0	0	0	0/5295933	100.0%	Qinf	0/5225610	100.0%	Qinf	0/70323	100.0%	Qinf
DSM30104_Rep7	DSM30104_Rep4	5295933	0	0	0	0/5295933	100.0%	Qinf	0/5225610	100.0%	Qinf	0/70323	100.0%	Qinf
DSM30104_Rep7	DSM30104_Rep5	5295933	0	0	0	0/5295933	100.0%	Qinf	0/5225610	100.0%	Qinf	0/70323	100.0%	Qinf
DSM30104_Rep7	DSM30104_Rep6	5295933	0	0	0	0/5295933	100.0%	Qinf	0/5225610	100.0%	Qinf	0/70323	100.0%	Qinf
DSM30104_Rep7	DSM30104_Rep8	5295933	0	0	0	0/5295933	100.0%	Qinf	0/5225610	100.0%	Qinf	0/70323	100.0%	Qinf
DSM30104_Rep8	DSM30104_Rep1	5295933	0	0	0	0/5295933	100.0%	Qinf	0/5225610	100.0%	Qinf	0/70323	100.0%	Qinf
DSM30104_Rep8	DSM30104_Rep2	5295933	0	0	0	0/5295933	100.0%	Qinf	0/5225610	100.0%	Qinf	0/70323	100.0%	Qinf
DSM30104_Rep8	DSM30104_Rep3	5295933	0	0	0	0/5295933	100.0%	Qinf	0/5225610	100.0%	Qinf	0/70323	100.0%	Qinf
DSM30104_Rep8	DSM30104_Rep4	5295933	0	0	0	0/5295933	100.0%	Qinf	0/5225610	100.0%	Qinf	0/70323	100.0%	Qinf
DSM30104_Rep8	DSM30104_Rep5	5295933	0	0	0	0/5295933	100.0%	Qinf	0/5225610	100.0%	Qinf	0/70323	100.0%	Qinf
DSM30104_Rep8	DSM30104_Rep6	5295933	0	0	0	0/5295933	100.0%	Qinf	0/5225610	100.0%	Qinf	0/70323	100.0%	Qinf
DSM30104_Rep8	DSM30104_Rep7	5295933	0	0	0	0/5295933	100.0%	Qinf	0/5225610	100.0%	Qinf	0/70323	100.0%	Qinf
Qinf = infinite quality score that is a theoretical highest possible quality score

## Sheet: T4-B
Supplementary Table 4B: Discrepancies between replicates, focusing on substitution and indels observed after the implementation of Long-read-only appraoch
sample1	sample2	length	mismatches	insertions	deletions	overall_errors	overall_identity	overall_q_score	not_repeat_errors	not_repeat_identity	not_repeat_q_score	repeat_errors	repeat_identity	repeat_q_score*
ATCC25922_Rep1	ATCC25922_Rep2	5132215	0	1	0	1/5132215	99.99998051523562%	Q67.1	1/4973401	99.99997989303496%	Q67.0	0/158814	100.0%	Qinf
ATCC25922_Rep1	ATCC25922_Rep3	5132216	0	1	1	2/5132216	99.99996103047884%	Q64.1	2/4973402	99.99995978607802%	Q64.0	0/158814	100.0%	Qinf
ATCC25922_Rep1	ATCC25922_Rep4	5132215	0	1	0	1/5132215	99.99998051523562%	Q67.1	1/4973401	99.99997989303496%	Q67.0	0/158814	100.0%	Qinf
ATCC25922_Rep1	ATCC25922_Rep5	5132215	0	2	0	2/5132215	99.99996103047125%	Q64.1	2/4973401	99.99995978606994%	Q64.0	0/158814	100.0%	Qinf
ATCC25922_Rep1	ATCC25922_Rep6	5132215	0	1	0	1/5132215	99.99998051523562%	Q67.1	1/4973401	99.99997989303496%	Q67.0	0/158814	100.0%	Qinf
ATCC25922_Rep1	ATCC25922_Rep7	5132215	0	0	0	0/5132215	100.0%	Qinf	0/4973401	100.0%	Qinf	0/158814	100.0%	Qinf
ATCC25922_Rep1	ATCC25922_Rep8	5132215	0	1	0	1/5132215	99.99998051523562%	Q67.1	1/4973401	99.99997989303496%	Q67.0	0/158814	100.0%	Qinf
ATCC25922_Rep2	ATCC25922_Rep1	5132215	0	0	1	1/5132215	99.99998051523562%	Q67.1	1/4973401	99.99997989303496%	Q67.0	0/158814	100.0%	Qinf
ATCC25922_Rep2	ATCC25922_Rep3	5132215	0	0	1	1/5132215	99.99998051523562%	Q67.1	1/4973401	99.99997989303496%	Q67.0	0/158814	100.0%	Qinf
ATCC25922_Rep2	ATCC25922_Rep4	5132214	0	0	0	0/5132214	100.0%	Qinf	0/4973400	100.0%	Qinf	0/158814	100.0%	Qinf
ATCC25922_Rep2	ATCC25922_Rep5	5132214	0	1	0	1/5132214	99.99998051523183%	Q67.1	1/4973400	99.99997989303093%	Q67.0	0/158814	100.0%	Qinf
ATCC25922_Rep2	ATCC25922_Rep6	5132214	0	0	0	0/5132214	100.0%	Qinf	0/4973400	100.0%	Qinf	0/158814	100.0%	Qinf
ATCC25922_Rep2	ATCC25922_Rep7	5132215	0	0	1	1/5132215	99.99998051523562%	Q67.1	1/4973401	99.99997989303496%	Q67.0	0/158814	100.0%	Qinf
ATCC25922_Rep2	ATCC25922_Rep8	5132214	0	0	0	0/5132214	100.0%	Qinf	0/4973400	100.0%	Qinf	0/158814	100.0%	Qinf
ATCC25922_Rep3	ATCC25922_Rep1	5132216	0	1	1	2/5132216	99.99996103047884%	Q64.1	2/4973402	99.99995978607802%	Q64.0	0/158814	100.0%	Qinf
ATCC25922_Rep3	ATCC25922_Rep2	5132215	0	1	0	1/5132215	99.99998051523562%	Q67.1	1/4973401	99.99997989303496%	Q67.0	0/158814	100.0%	Qinf
ATCC25922_Rep3	ATCC25922_Rep4	5132215	0	1	0	1/5132215	99.99998051523562%	Q67.1	1/4973401	99.99997989303496%	Q67.0	0/158814	100.0%	Qinf
ATCC25922_Rep3	ATCC25922_Rep5	5132215	0	2	0	2/5132215	99.99996103047125%	Q64.1	2/4973401	99.99995978606994%	Q64.0	0/158814	100.0%	Qinf
ATCC25922_Rep3	ATCC25922_Rep6	5132215	0	1	0	1/5132215	99.99998051523562%	Q67.1	1/4973401	99.99997989303496%	Q67.0	0/158814	100.0%	Qinf
ATCC25922_Rep3	ATCC25922_Rep7	5132216	0	1	1	2/5132216	99.99996103047884%	Q64.1	2/4973402	99.99995978607802%	Q64.0	0/158814	100.0%	Qinf
ATCC25922_Rep3	ATCC25922_Rep8	5132215	0	1	0	1/5132215	99.99998051523562%	Q67.1	1/4973401	99.99997989303496%	Q67.0	0/158814	100.0%	Qinf
ATCC25922_Rep4	ATCC25922_Rep1	5132215	0	0	1	1/5132215	99.99998051523562%	Q67.1	1/4973401	99.99997989303496%	Q67.0	0/158814	100.0%	Qinf
ATCC25922_Rep4	ATCC25922_Rep2	5132214	0	0	0	0/5132214	100.0%	Qinf	0/4973400	100.0%	Qinf	0/158814	100.0%	Qinf
ATCC25922_Rep4	ATCC25922_Rep3	5132215	0	0	1	1/5132215	99.99998051523562%	Q67.1	1/4973401	99.99997989303496%	Q67.0	0/158814	100.0%	Qinf
ATCC25922_Rep4	ATCC25922_Rep5	5132214	0	1	0	1/5132214	99.99998051523183%	Q67.1	1/4973400	99.99997989303093%	Q67.0	0/158814	100.0%	Qinf
ATCC25922_Rep4	ATCC25922_Rep6	5132214	0	0	0	0/5132214	100.0%	Qinf	0/4973400	100.0%	Qinf	0/158814	100.0%	Qinf
ATCC25922_Rep4	ATCC25922_Rep7	5132215	0	0	1	1/5132215	99.99998051523562%	Q67.1	1/4973401	99.99997989303496%	Q67.0	0/158814	100.0%	Qinf
ATCC25922_Rep4	ATCC25922_Rep8	5132214	0	0	0	0/5132214	100.0%	Qinf	0/4973400	100.0%	Qinf	0/158814	100.0%	Qinf
ATCC25922_Rep5	ATCC25922_Rep1	5132215	0	0	2	2/5132215	99.99996103047125%	Q64.1	2/4973401	99.99995978606994%	Q64.0	0/158814	100.0%	Qinf
ATCC25922_Rep5	ATCC25922_Rep2	5132214	0	0	1	1/5132214	99.99998051523183%	Q67.1	1/4973400	99.99997989303093%	Q67.0	0/158814	100.0%	Qinf
ATCC25922_Rep5	ATCC25922_Rep3	5132215	0	0	2	2/5132215	99.99996103047125%	Q64.1	2/4973401	99.99995978606994%	Q64.0	0/158814	100.0%	Qinf
ATCC25922_Rep5	ATCC25922_Rep4	5132214	0	0	1	1/5132214	99.99998051523183%	Q67.1	1/4973400	99.99997989303093%	Q67.0	0/158814	100.0%	Qinf
ATCC25922_Rep5	ATCC25922_Rep6	5132214	0	0	1	1/5132214	99.99998051523183%	Q67.1	1/4973400	99.99997989303093%	Q67.0	0/158814	100.0%	Qinf
ATCC25922_Rep5	ATCC25922_Rep7	5132215	0	0	2	2/5132215	99.99996103047125%	Q64.1	2/4973401	99.99995978606994%	Q64.0	0/158814	100.0%	Qinf
ATCC25922_Rep5	ATCC25922_Rep8	5132214	0	0	1	1/5132214	99.99998051523183%	Q67.1	1/4973400	99.99997989303093%	Q67.0	0/158814	100.0%	Qinf
ATCC25922_Rep6	ATCC25922_Rep1	5132215	0	0	1	1/5132215	99.99998051523562%	Q67.1	1/4973401	99.99997989303496%	Q67.0	0/158814	100.0%	Qinf
ATCC25922_Rep6	ATCC25922_Rep2	5132214	0	0	0	0/5132214	100.0%	Qinf	0/4973400	100.0%	Qinf	0/158814	100.0%	Qinf
ATCC25922_Rep6	ATCC25922_Rep3	5132215	0	0	1	1/5132215	99.99998051523562%	Q67.1	1/4973401	99.99997989303496%	Q67.0	0/158814	100.0%	Qinf
ATCC25922_Rep6	ATCC25922_Rep4	5132214	0	0	0	0/5132214	100.0%	Qinf	0/4973400	100.0%	Qinf	0/158814	100.0%	Qinf
ATCC25922_Rep6	ATCC25922_Rep5	5132214	0	1	0	1/5132214	99.99998051523183%	Q67.1	1/4973400	99.99997989303093%	Q67.0	0/158814	100.0%	Qinf
ATCC25922_Rep6	ATCC25922_Rep7	5132215	0	0	1	1/5132215	99.99998051523562%	Q67.1	1/4973401	99.99997989303496%	Q67.0	0/158814	100.0%	Qinf
ATCC25922_Rep6	ATCC25922_Rep8	5132214	0	0	0	0/5132214	100.0%	Qinf	0/4973400	100.0%	Qinf	0/158814	100.0%	Qinf
ATCC25922_Rep7	ATCC25922_Rep1	5132215	0	0	0	0/5132215	100.0%	Qinf	0/4973401	100.0%	Qinf	0/158814	100.0%	Qinf
ATCC25922_Rep7	ATCC25922_Rep2	5132215	0	1	0	1/5132215	99.99998051523562%	Q67.1	1/4973401	99.99997989303496%	Q67.0	0/158814	100.0%	Qinf
ATCC25922_Rep7	ATCC25922_Rep3	5132216	0	1	1	2/5132216	99.99996103047884%	Q64.1	2/4973402	99.99995978607802%	Q64.0	0/158814	100.0%	Qinf
ATCC25922_Rep7	ATCC25922_Rep4	5132215	0	1	0	1/5132215	99.99998051523562%	Q67.1	1/4973401	99.99997989303496%	Q67.0	0/158814	100.0%	Qinf
ATCC25922_Rep7	ATCC25922_Rep5	5132215	0	2	0	2/5132215	99.99996103047125%	Q64.1	2/4973401	99.99995978606994%	Q64.0	0/158814	100.0%	Qinf
ATCC25922_Rep7	ATCC25922_Rep6	5132215	0	1	0	1/5132215	99.99998051523562%	Q67.1	1/4973401	99.99997989303496%	Q67.0	0/158814	100.0%	Qinf
ATCC25922_Rep7	ATCC25922_Rep8	5132215	0	1	0	1/5132215	99.99998051523562%	Q67.1	1/4973401	99.99997989303496%	Q67.0	0/158814	100.0%	Qinf
ATCC25922_Rep8	ATCC25922_Rep1	5132215	0	0	1	1/5132215	99.99998051523562%	Q67.1	1/4973401	99.99997989303496%	Q67.0	0/158814	100.0%	Qinf
ATCC25922_Rep8	ATCC25922_Rep2	5132214	0	0	0	0/5132214	100.0%	Qinf	0/4973400	100.0%	Qinf	0/158814	100.0%	Qinf
ATCC25922_Rep8	ATCC25922_Rep3	5132215	0	0	1	1/5132215	99.99998051523562%	Q67.1	1/4973401	99.99997989303496%	Q67.0	0/158814	100.0%	Qinf
ATCC25922_Rep8	ATCC25922_Rep4	5132214	0	0	0	0/5132214	100.0%	Qinf	0/4973400	100.0%	Qinf	0/158814	100.0%	Qinf
ATCC25922_Rep8	ATCC25922_Rep5	5132214	0	1	0	1/5132214	99.99998051523183%	Q67.1	1/4973400	99.99997989303093%	Q67.0	0/158814	100.0%	Qinf
ATCC25922_Rep8	ATCC25922_Rep6	5132214	0	0	0	0/5132214	100.0%	Qinf	0/4973400	100.0%	Qinf	0/158814	100.0%	Qinf
ATCC25922_Rep8	ATCC25922_Rep7	5132215	0	0	1	1/5132215	99.99998051523562%	Q67.1	1/4973401	99.99997989303496%	Q67.0	0/158814	100.0%	Qinf
ATCC35218_Rep1	ATCC35218_Rep2	5114774	0	0	1	1/5114774	99.99998044879402%	Q67.1	1/4975291	99.99997990067314%	Q67.0	0/139483	100.0%	Qinf
ATCC35218_Rep1	ATCC35218_Rep3	5114775	0	0	2	2/5114775	99.99996089759568%	Q64.1	2/4975292	99.99995980135438%	Q64.0	0/139483	100.0%	Qinf
ATCC35218_Rep1	ATCC35218_Rep4	5114776	2	1	3	6/5114776	99.99988269281%	Q59.3	6/4975293	99.99987940408735%	Q59.2	0/139483	100.0%	Qinf
ATCC35218_Rep1	ATCC35218_Rep5	5114775	2	0	2	4/5114775	99.99992179519138%	Q61.1	4/4975292	99.99991960270874%	Q60.9	0/139483	100.0%	Qinf
ATCC35218_Rep1	ATCC35218_Rep6	5114776	0	0	3	3/5114776	99.99994134640501%	Q62.3	3/4975293	99.99993970204369%	Q62.2	0/139483	100.0%	Qinf
ATCC35218_Rep1	ATCC35218_Rep7	5114776	1	1	3	5/5114776	99.99990224400834%	Q60.1	5/4975293	99.99989950340613%	Q60.0	0/139483	100.0%	Qinf
ATCC35218_Rep1	ATCC35218_Rep8	5114775	1	1	2	4/5114775	99.99992179519138%	Q61.1	3/4975291	99.99993970201943%	Q62.2	1/139484	99.99928307189356%	Q51.4
ATCC35218_Rep2	ATCC35218_Rep1	5114774	0	1	0	1/5114774	99.99998044879402%	Q67.1	1/4975291	99.99997990067314%	Q67.0	0/139483	100.0%	Qinf
ATCC35218_Rep2	ATCC35218_Rep3	5114775	0	0	1	1/5114775	99.99998044879784%	Q67.1	1/4975292	99.99997990067719%	Q67.0	0/139483	100.0%	Qinf
ATCC35218_Rep2	ATCC35218_Rep4	5114776	2	1	2	5/5114776	99.99990224400834%	Q60.1	5/4975293	99.99989950340613%	Q60.0	0/139483	100.0%	Qinf
ATCC35218_Rep2	ATCC35218_Rep5	5114775	2	0	1	3/5114775	99.99994134639354%	Q62.3	3/4975292	99.99993970203155%	Q62.2	0/139483	100.0%	Qinf
ATCC35218_Rep2	ATCC35218_Rep6	5114776	0	0	2	2/5114776	99.99996089760333%	Q64.1	2/4975293	99.99995980136245%	Q64.0	0/139483	100.0%	Qinf
ATCC35218_Rep2	ATCC35218_Rep7	5114776	1	1	2	4/5114776	99.99992179520667%	Q61.1	4/4975293	99.9999196027249%	Q60.9	0/139483	100.0%	Qinf
ATCC35218_Rep2	ATCC35218_Rep8	5114775	1	1	1	3/5114775	99.99994134639354%	Q62.3	2/4975291	99.9999598013463%	Q64.0	1/139484	99.99928307189356%	Q51.4
ATCC35218_Rep3	ATCC35218_Rep1	5114775	0	2	0	2/5114775	99.99996089759568%	Q64.1	2/4975292	99.99995980135438%	Q64.0	0/139483	100.0%	Qinf
ATCC35218_Rep3	ATCC35218_Rep2	5114775	0	1	0	1/5114775	99.99998044879784%	Q67.1	1/4975292	99.99997990067719%	Q67.0	0/139483	100.0%	Qinf
ATCC35218_Rep3	ATCC35218_Rep4	5114776	2	1	1	4/5114776	99.99992179520667%	Q61.1	4/4975293	99.9999196027249%	Q60.9	0/139483	100.0%	Qinf
ATCC35218_Rep3	ATCC35218_Rep5	5114776	2	1	1	4/5114776	99.99992179520667%	Q61.1	4/4975293	99.9999196027249%	Q60.9	0/139483	100.0%	Qinf
ATCC35218_Rep3	ATCC35218_Rep6	5114776	0	0	1	1/5114776	99.99998044880168%	Q67.1	1/4975293	99.99997990068123%	Q67.0	0/139483	100.0%	Qinf
ATCC35218_Rep3	ATCC35218_Rep7	5114776	1	1	1	3/5114776	99.99994134640501%	Q62.3	3/4975293	99.99993970204369%	Q62.2	0/139483	100.0%	Qinf
ATCC35218_Rep3	ATCC35218_Rep8	5114776	1	2	1	4/5114776	99.99992179520667%	Q61.1	3/4975292	99.99993970203155%	Q62.2	1/139484	99.99928307189356%	Q51.4
ATCC35218_Rep4	ATCC35218_Rep1	5114776	2	3	1	6/5114776	99.99988269281%	Q59.3	6/4975293	99.99987940408735%	Q59.2	0/139483	100.0%	Qinf
ATCC35218_Rep4	ATCC35218_Rep2	5114776	2	2	1	5/5114776	99.99990224400834%	Q60.1	5/4975293	99.99989950340613%	Q60.0	0/139483	100.0%	Qinf
ATCC35218_Rep4	ATCC35218_Rep3	5114776	2	1	1	4/5114776	99.99992179520667%	Q61.1	4/4975293	99.9999196027249%	Q60.9	0/139483	100.0%	Qinf
ATCC35218_Rep4	ATCC35218_Rep5	5114776	2	1	1	4/5114776	99.99992179520667%	Q61.1	4/4975293	99.9999196027249%	Q60.9	0/139483	100.0%	Qinf
ATCC35218_Rep4	ATCC35218_Rep6	5114776	2	0	1	3/5114776	99.99994134640501%	Q62.3	3/4975293	99.99993970204369%	Q62.2	0/139483	100.0%	Qinf
ATCC35218_Rep4	ATCC35218_Rep7	5114775	1	0	0	1/5114775	99.99998044879784%	Q67.1	1/4975292	99.99997990067719%	Q67.0	0/139483	100.0%	Qinf
ATCC35218_Rep4	ATCC35218_Rep8	5114777	1	3	2	6/5114777	99.99988269283294%	Q59.3	5/4975293	99.99989950340613%	Q60.0	1/139484	99.99928307189356%	Q51.4
ATCC35218_Rep5	ATCC35218_Rep1	5114775	2	2	0	4/5114775	99.99992179519138%	Q61.1	4/4975292	99.99991960270874%	Q60.9	0/139483	100.0%	Qinf
ATCC35218_Rep5	ATCC35218_Rep2	5114775	2	1	0	3/5114775	99.99994134639354%	Q62.3	3/4975292	99.99993970203155%	Q62.2	0/139483	100.0%	Qinf
ATCC35218_Rep5	ATCC35218_Rep3	5114776	2	1	1	4/5114776	99.99992179520667%	Q61.1	4/4975293	99.9999196027249%	Q60.9	0/139483	100.0%	Qinf
ATCC35218_Rep5	ATCC35218_Rep4	5114776	2	1	1	4/5114776	99.99992179520667%	Q61.1	4/4975293	99.9999196027249%	Q60.9	0/139483	100.0%	Qinf
ATCC35218_Rep5	ATCC35218_Rep6	5114776	2	0	1	3/5114776	99.99994134640501%	Q62.3	3/4975293	99.99993970204369%	Q62.2	0/139483	100.0%	Qinf
ATCC35218_Rep5	ATCC35218_Rep7	5114776	1	1	1	3/5114776	99.99994134640501%	Q62.3	3/4975293	99.99993970204369%	Q62.2	0/139483	100.0%	Qinf
ATCC35218_Rep5	ATCC35218_Rep8	5114776	1	2	1	4/5114776	99.99992179520667%	Q61.1	3/4975292	99.99993970203155%	Q62.2	1/139484	99.99928307189356%	Q51.4
ATCC35218_Rep6	ATCC35218_Rep1	5114776	0	3	0	3/5114776	99.99994134640501%	Q62.3	3/4975293	99.99993970204369%	Q62.2	0/139483	100.0%	Qinf
ATCC35218_Rep6	ATCC35218_Rep2	5114776	0	2	0	2/5114776	99.99996089760333%	Q64.1	2/4975293	99.99995980136245%	Q64.0	0/139483	100.0%	Qinf
ATCC35218_Rep6	ATCC35218_Rep3	5114776	0	1	0	1/5114776	99.99998044880168%	Q67.1	1/4975293	99.99997990068123%	Q67.0	0/139483	100.0%	Qinf
ATCC35218_Rep6	ATCC35218_Rep4	5114776	2	1	0	3/5114776	99.99994134640501%	Q62.3	3/4975293	99.99993970204369%	Q62.2	0/139483	100.0%	Qinf
ATCC35218_Rep6	ATCC35218_Rep5	5114776	2	1	0	3/5114776	99.99994134640501%	Q62.3	3/4975293	99.99993970204369%	Q62.2	0/139483	100.0%	Qinf
ATCC35218_Rep6	ATCC35218_Rep7	5114776	1	1	0	2/5114776	99.99996089760333%	Q64.1	2/4975293	99.99995980136245%	Q64.0	0/139483	100.0%	Qinf
ATCC35218_Rep6	ATCC35218_Rep8	5114777	1	3	1	5/5114777	99.99990224402745%	Q60.1	4/4975293	99.9999196027249%	Q60.9	1/139484	99.99928307189356%	Q51.4
ATCC35218_Rep7	ATCC35218_Rep1	5114776	1	3	1	5/5114776	99.99990224400834%	Q60.1	5/4975293	99.99989950340613%	Q60.0	0/139483	100.0%	Qinf
ATCC35218_Rep7	ATCC35218_Rep2	5114776	1	2	1	4/5114776	99.99992179520667%	Q61.1	4/4975293	99.9999196027249%	Q60.9	0/139483	100.0%	Qinf
ATCC35218_Rep7	ATCC35218_Rep3	5114776	1	1	1	3/5114776	99.99994134640501%	Q62.3	3/4975293	99.99993970204369%	Q62.2	0/139483	100.0%	Qinf
ATCC35218_Rep7	ATCC35218_Rep4	5114775	1	0	0	1/5114775	99.99998044879784%	Q67.1	1/4975292	99.99997990067719%	Q67.0	0/139483	100.0%	Qinf
ATCC35218_Rep7	ATCC35218_Rep5	5114776	1	1	1	3/5114776	99.99994134640501%	Q62.3	3/4975293	99.99993970204369%	Q62.2	0/139483	100.0%	Qinf
ATCC35218_Rep7	ATCC35218_Rep6	5114776	1	0	1	2/5114776	99.99996089760333%	Q64.1	2/4975293	99.99995980136245%	Q64.0	0/139483	100.0%	Qinf
ATCC35218_Rep7	ATCC35218_Rep8	5114777	0	3	2	5/5114777	99.99990224402745%	Q60.1	4/4975293	99.9999196027249%	Q60.9	1/139484	99.99928307189356%	Q51.4
ATCC35218_Rep8	ATCC35218_Rep1	5114775	1	2	1	4/5114775	99.99992179519138%	Q61.1	3/4975291	99.99993970201943%	Q62.2	1/139484	99.99928307189356%	Q51.4
ATCC35218_Rep8	ATCC35218_Rep2	5114775	1	1	1	3/5114775	99.99994134639354%	Q62.3	2/4975291	99.9999598013463%	Q64.0	1/139484	99.99928307189356%	Q51.4
ATCC35218_Rep8	ATCC35218_Rep3	5114776	1	1	2	4/5114776	99.99992179520667%	Q61.1	3/4975292	99.99993970203155%	Q62.2	1/139484	99.99928307189356%	Q51.4
ATCC35218_Rep8	ATCC35218_Rep4	5114777	1	2	3	6/5114777	99.99988269283294%	Q59.3	5/4975293	99.99989950340613%	Q60.0	1/139484	99.99928307189356%	Q51.4
ATCC35218_Rep8	ATCC35218_Rep5	5114776	1	1	2	4/5114776	99.99992179520667%	Q61.1	3/4975292	99.99993970203155%	Q62.2	1/139484	99.99928307189356%	Q51.4
ATCC35218_Rep8	ATCC35218_Rep6	5114777	1	1	3	5/5114777	99.99990224402745%	Q60.1	4/4975293	99.9999196027249%	Q60.9	1/139484	99.99928307189356%	Q51.4
ATCC35218_Rep8	ATCC35218_Rep7	5114777	0	2	3	5/5114777	99.99990224402745%	Q60.1	4/4975293	99.9999196027249%	Q60.9	1/139484	99.99928307189356%	Q51.4
DSM18211_Rep1	DSM18211_Rep2	4903726	0	1	1	2/4903726	99.99995921468695%	Q63.9	2/4778474	99.99995814563394%	Q63.8	0/125252	100.0%	Qinf
DSM18211_Rep1	DSM18211_Rep3	4903726	0	0	1	1/4903726	99.99997960734348%	Q66.9	1/4778474	99.99997907281697%	Q66.8	0/125252	100.0%	Qinf
DSM18211_Rep1	DSM18211_Rep4	4903726	0	0	1	1/4903726	99.99997960734348%	Q66.9	1/4778474	99.99997907281697%	Q66.8	0/125252	100.0%	Qinf
DSM18211_Rep1	DSM18211_Rep5	4903726	0	5	1	6/4903726	99.99987764406086%	Q59.1	6/4778474	99.99987443690182%	Q59.0	0/125252	100.0%	Qinf
DSM18211_Rep1	DSM18211_Rep6	4903726	0	0	1	1/4903726	99.99997960734348%	Q66.9	1/4778474	99.99997907281697%	Q66.8	0/125252	100.0%	Qinf
DSM18211_Rep1	DSM18211_Rep7	4903726	0	0	1	1/4903726	99.99997960734348%	Q66.9	1/4778474	99.99997907281697%	Q66.8	0/125252	100.0%	Qinf
DSM18211_Rep1	DSM18211_Rep8	4903726	0	0	1	1/4903726	99.99997960734348%	Q66.9	1/4778474	99.99997907281697%	Q66.8	0/125252	100.0%	Qinf
DSM18211_Rep2	DSM18211_Rep1	4903726	0	1	1	2/4903726	99.99995921468695%	Q63.9	2/4778474	99.99995814563394%	Q63.8	0/125252	100.0%	Qinf
DSM18211_Rep2	DSM18211_Rep3	4903726	0	0	1	1/4903726	99.99997960734348%	Q66.9	1/4778474	99.99997907281697%	Q66.8	0/125252	100.0%	Qinf
DSM18211_Rep2	DSM18211_Rep4	4903726	0	0	1	1/4903726	99.99997960734348%	Q66.9	1/4778474	99.99997907281697%	Q66.8	0/125252	100.0%	Qinf
DSM18211_Rep2	DSM18211_Rep5	4903725	0	4	0	4/4903725	99.99991842935727%	Q60.9	4/4778473	99.99991629125037%	Q60.8	0/125252	100.0%	Qinf
DSM18211_Rep2	DSM18211_Rep6	4903726	0	0	1	1/4903726	99.99997960734348%	Q66.9	1/4778474	99.99997907281697%	Q66.8	0/125252	100.0%	Qinf
DSM18211_Rep2	DSM18211_Rep7	4903726	0	0	1	1/4903726	99.99997960734348%	Q66.9	1/4778474	99.99997907281697%	Q66.8	0/125252	100.0%	Qinf
DSM18211_Rep2	DSM18211_Rep8	4903727	0	1	2	3/4903727	99.9999388220429%	Q62.1	3/4778475	99.99993721846405%	Q62.0	0/125252	100.0%	Qinf
DSM18211_Rep3	DSM18211_Rep1	4903726	0	1	0	1/4903726	99.99997960734348%	Q66.9	1/4778474	99.99997907281697%	Q66.8	0/125252	100.0%	Qinf
DSM18211_Rep3	DSM18211_Rep2	4903726	0	1	0	1/4903726	99.99997960734348%	Q66.9	1/4778474	99.99997907281697%	Q66.8	0/125252	100.0%	Qinf
DSM18211_Rep3	DSM18211_Rep4	4903726	0	0	0	0/4903726	100.0%	Qinf	0/4778474	100.0%	Qinf	0/125252	100.0%	Qinf
DSM18211_Rep3	DSM18211_Rep5	4903726	0	5	0	5/4903726	99.99989803671738%	Q59.9	5/4778474	99.99989536408485%	Q59.8	0/125252	100.0%	Qinf
DSM18211_Rep3	DSM18211_Rep6	4903726	0	0	0	0/4903726	100.0%	Qinf	0/4778474	100.0%	Qinf	0/125252	100.0%	Qinf
DSM18211_Rep3	DSM18211_Rep7	4903726	0	0	0	0/4903726	100.0%	Qinf	0/4778474	100.0%	Qinf	0/125252	100.0%	Qinf
DSM18211_Rep3	DSM18211_Rep8	4903727	0	1	1	2/4903727	99.99995921469527%	Q63.9	2/4778475	99.9999581456427%	Q63.8	0/125252	100.0%	Qinf
DSM18211_Rep4	DSM18211_Rep1	4903726	0	1	0	1/4903726	99.99997960734348%	Q66.9	1/4778474	99.99997907281697%	Q66.8	0/125252	100.0%	Qinf
DSM18211_Rep4	DSM18211_Rep2	4903726	0	1	0	1/4903726	99.99997960734348%	Q66.9	1/4778474	99.99997907281697%	Q66.8	0/125252	100.0%	Qinf
DSM18211_Rep4	DSM18211_Rep3	4903726	0	0	0	0/4903726	100.0%	Qinf	0/4778474	100.0%	Qinf	0/125252	100.0%	Qinf
DSM18211_Rep4	DSM18211_Rep5	4903726	0	5	0	5/4903726	99.99989803671738%	Q59.9	5/4778474	99.99989536408485%	Q59.8	0/125252	100.0%	Qinf
DSM18211_Rep4	DSM18211_Rep6	4903726	0	0	0	0/4903726	100.0%	Qinf	0/4778474	100.0%	Qinf	0/125252	100.0%	Qinf
DSM18211_Rep4	DSM18211_Rep7	4903726	0	0	0	0/4903726	100.0%	Qinf	0/4778474	100.0%	Qinf	0/125252	100.0%	Qinf
DSM18211_Rep4	DSM18211_Rep8	4903727	0	1	1	2/4903727	99.99995921469527%	Q63.9	2/4778475	99.9999581456427%	Q63.8	0/125252	100.0%	Qinf
DSM18211_Rep5	DSM18211_Rep1	4903726	0	1	5	6/4903726	99.99987764406086%	Q59.1	6/4778474	99.99987443690182%	Q59.0	0/125252	100.0%	Qinf
DSM18211_Rep5	DSM18211_Rep2	4903725	0	0	4	4/4903725	99.99991842935727%	Q60.9	4/4778473	99.99991629125037%	Q60.8	0/125252	100.0%	Qinf
DSM18211_Rep5	DSM18211_Rep3	4903726	0	0	5	5/4903726	99.99989803671738%	Q59.9	5/4778474	99.99989536408485%	Q59.8	0/125252	100.0%	Qinf
DSM18211_Rep5	DSM18211_Rep4	4903726	0	0	5	5/4903726	99.99989803671738%	Q59.9	5/4778474	99.99989536408485%	Q59.8	0/125252	100.0%	Qinf
DSM18211_Rep5	DSM18211_Rep6	4903726	0	0	5	5/4903726	99.99989803671738%	Q59.9	5/4778474	99.99989536408485%	Q59.8	0/125252	100.0%	Qinf
DSM18211_Rep5	DSM18211_Rep7	4903726	0	0	5	5/4903726	99.99989803671738%	Q59.9	5/4778474	99.99989536408485%	Q59.8	0/125252	100.0%	Qinf
DSM18211_Rep5	DSM18211_Rep8	4903727	0	1	6	7/4903727	99.99985725143345%	Q58.5	7/4778475	99.99985350974944%	Q58.3	0/125252	100.0%	Qinf
DSM18211_Rep6	DSM18211_Rep1	4903726	0	1	0	1/4903726	99.99997960734348%	Q66.9	1/4778474	99.99997907281697%	Q66.8	0/125252	100.0%	Qinf
DSM18211_Rep6	DSM18211_Rep2	4903726	0	1	0	1/4903726	99.99997960734348%	Q66.9	1/4778474	99.99997907281697%	Q66.8	0/125252	100.0%	Qinf
DSM18211_Rep6	DSM18211_Rep3	4903726	0	0	0	0/4903726	100.0%	Qinf	0/4778474	100.0%	Qinf	0/125252	100.0%	Qinf
DSM18211_Rep6	DSM18211_Rep4	4903726	0	0	0	0/4903726	100.0%	Qinf	0/4778474	100.0%	Qinf	0/125252	100.0%	Qinf
DSM18211_Rep6	DSM18211_Rep5	4903726	0	5	0	5/4903726	99.99989803671738%	Q59.9	5/4778474	99.99989536408485%	Q59.8	0/125252	100.0%	Qinf
DSM18211_Rep6	DSM18211_Rep7	4903726	0	0	0	0/4903726	100.0%	Qinf	0/4778474	100.0%	Qinf	0/125252	100.0%	Qinf
DSM18211_Rep6	DSM18211_Rep8	4903727	0	1	1	2/4903727	99.99995921469527%	Q63.9	2/4778475	99.9999581456427%	Q63.8	0/125252	100.0%	Qinf
DSM18211_Rep7	DSM18211_Rep1	4903726	0	1	0	1/4903726	99.99997960734348%	Q66.9	1/4778474	99.99997907281697%	Q66.8	0/125252	100.0%	Qinf
DSM18211_Rep7	DSM18211_Rep2	4903726	0	1	0	1/4903726	99.99997960734348%	Q66.9	1/4778474	99.99997907281697%	Q66.8	0/125252	100.0%	Qinf
DSM18211_Rep7	DSM18211_Rep3	4903726	0	0	0	0/4903726	100.0%	Qinf	0/4778474	100.0%	Qinf	0/125252	100.0%	Qinf
DSM18211_Rep7	DSM18211_Rep4	4903726	0	0	0	0/4903726	100.0%	Qinf	0/4778474	100.0%	Qinf	0/125252	100.0%	Qinf
DSM18211_Rep7	DSM18211_Rep5	4903726	0	5	0	5/4903726	99.99989803671738%	Q59.9	5/4778474	99.99989536408485%	Q59.8	0/125252	100.0%	Qinf
DSM18211_Rep7	DSM18211_Rep6	4903726	0	0	0	0/4903726	100.0%	Qinf	0/4778474	100.0%	Qinf	0/125252	100.0%	Qinf
DSM18211_Rep7	DSM18211_Rep8	4903727	0	1	1	2/4903727	99.99995921469527%	Q63.9	2/4778475	99.9999581456427%	Q63.8	0/125252	100.0%	Qinf
DSM18211_Rep8	DSM18211_Rep1	4903726	0	1	0	1/4903726	99.99997960734348%	Q66.9	1/4778474	99.99997907281697%	Q66.8	0/125252	100.0%	Qinf
DSM18211_Rep8	DSM18211_Rep2	4903727	0	2	1	3/4903727	99.9999388220429%	Q62.1	3/4778475	99.99993721846405%	Q62.0	0/125252	100.0%	Qinf
DSM18211_Rep8	DSM18211_Rep3	4903727	0	1	1	2/4903727	99.99995921469527%	Q63.9	2/4778475	99.9999581456427%	Q63.8	0/125252	100.0%	Qinf
DSM18211_Rep8	DSM18211_Rep4	4903727	0	1	1	2/4903727	99.99995921469527%	Q63.9	2/4778475	99.9999581456427%	Q63.8	0/125252	100.0%	Qinf
DSM18211_Rep8	DSM18211_Rep5	4903727	0	6	1	7/4903727	99.99985725143345%	Q58.5	7/4778475	99.99985350974944%	Q58.3	0/125252	100.0%	Qinf
DSM18211_Rep8	DSM18211_Rep6	4903727	0	1	1	2/4903727	99.99995921469527%	Q63.9	2/4778475	99.9999581456427%	Q63.8	0/125252	100.0%	Qinf
DSM18211_Rep8	DSM18211_Rep7	4903727	0	1	1	2/4903727	99.99995921469527%	Q63.9	2/4778475	99.9999581456427%	Q63.8	0/125252	100.0%	Qinf
DSM30007_Rep1	DSM30007_Rep2	3980669	0	0	0	0/3980669	100.0%	Qinf	0/3896985	100.0%	Qinf	0/83684	100.0%	Qinf
DSM30007_Rep1	DSM30007_Rep3	3980669	0	0	0	0/3980669	100.0%	Qinf	0/3896985	100.0%	Qinf	0/83684	100.0%	Qinf
DSM30007_Rep1	DSM30007_Rep4	3980669	0	0	0	0/3980669	100.0%	Qinf	0/3896985	100.0%	Qinf	0/83684	100.0%	Qinf
DSM30007_Rep1	DSM30007_Rep5	3980669	0	1	0	1/3980669	99.99997487859453%	Q66.0	1/3896985	99.99997433913653%	Q65.9	0/83684	100.0%	Qinf
DSM30007_Rep1	DSM30007_Rep6	3980669	0	0	0	0/3980669	100.0%	Qinf	0/3896985	100.0%	Qinf	0/83684	100.0%	Qinf
DSM30007_Rep1	DSM30007_Rep7	3980669	0	0	0	0/3980669	100.0%	Qinf	0/3896985	100.0%	Qinf	0/83684	100.0%	Qinf
DSM30007_Rep1	DSM30007_Rep8	3980669	0	0	0	0/3980669	100.0%	Qinf	0/3896985	100.0%	Qinf	0/83684	100.0%	Qinf
DSM30007_Rep2	DSM30007_Rep1	3980669	0	0	0	0/3980669	100.0%	Qinf	0/3896985	100.0%	Qinf	0/83684	100.0%	Qinf
DSM30007_Rep2	DSM30007_Rep3	3980669	0	0	0	0/3980669	100.0%	Qinf	0/3896985	100.0%	Qinf	0/83684	100.0%	Qinf
DSM30007_Rep2	DSM30007_Rep4	3980669	0	0	0	0/3980669	100.0%	Qinf	0/3896985	100.0%	Qinf	0/83684	100.0%	Qinf
DSM30007_Rep2	DSM30007_Rep5	3980669	0	1	0	1/3980669	99.99997487859453%	Q66.0	1/3896985	99.99997433913653%	Q65.9	0/83684	100.0%	Qinf
DSM30007_Rep2	DSM30007_Rep6	3980669	0	0	0	0/3980669	100.0%	Qinf	0/3896985	100.0%	Qinf	0/83684	100.0%	Qinf
DSM30007_Rep2	DSM30007_Rep7	3980669	0	0	0	0/3980669	100.0%	Qinf	0/3896985	100.0%	Qinf	0/83684	100.0%	Qinf
DSM30007_Rep2	DSM30007_Rep8	3980669	0	0	0	0/3980669	100.0%	Qinf	0/3896985	100.0%	Qinf	0/83684	100.0%	Qinf
DSM30007_Rep3	DSM30007_Rep1	3980669	0	0	0	0/3980669	100.0%	Qinf	0/3896985	100.0%	Qinf	0/83684	100.0%	Qinf
DSM30007_Rep3	DSM30007_Rep2	3980669	0	0	0	0/3980669	100.0%	Qinf	0/3896985	100.0%	Qinf	0/83684	100.0%	Qinf
DSM30007_Rep3	DSM30007_Rep4	3980669	0	0	0	0/3980669	100.0%	Qinf	0/3896985	100.0%	Qinf	0/83684	100.0%	Qinf
DSM30007_Rep3	DSM30007_Rep5	3980669	0	1	0	1/3980669	99.99997487859453%	Q66.0	1/3896985	99.99997433913653%	Q65.9	0/83684	100.0%	Qinf
DSM30007_Rep3	DSM30007_Rep6	3980669	0	0	0	0/3980669	100.0%	Qinf	0/3896985	100.0%	Qinf	0/83684	100.0%	Qinf
DSM30007_Rep3	DSM30007_Rep7	3980669	0	0	0	0/3980669	100.0%	Qinf	0/3896985	100.0%	Qinf	0/83684	100.0%	Qinf
DSM30007_Rep3	DSM30007_Rep8	3980669	0	0	0	0/3980669	100.0%	Qinf	0/3896985	100.0%	Qinf	0/83684	100.0%	Qinf
DSM30007_Rep4	DSM30007_Rep1	3980669	0	0	0	0/3980669	100.0%	Qinf	0/3896985	100.0%	Qinf	0/83684	100.0%	Qinf
DSM30007_Rep4	DSM30007_Rep2	3980669	0	0	0	0/3980669	100.0%	Qinf	0/3896985	100.0%	Qinf	0/83684	100.0%	Qinf
DSM30007_Rep4	DSM30007_Rep3	3980669	0	0	0	0/3980669	100.0%	Qinf	0/3896985	100.0%	Qinf	0/83684	100.0%	Qinf
DSM30007_Rep4	DSM30007_Rep5	3980669	0	1	0	1/3980669	99.99997487859453%	Q66.0	1/3896985	99.99997433913653%	Q65.9	0/83684	100.0%	Qinf
DSM30007_Rep4	DSM30007_Rep6	3980669	0	0	0	0/3980669	100.0%	Qinf	0/3896985	100.0%	Qinf	0/83684	100.0%	Qinf
DSM30007_Rep4	DSM30007_Rep7	3980669	0	0	0	0/3980669	100.0%	Qinf	0/3896985	100.0%	Qinf	0/83684	100.0%	Qinf
DSM30007_Rep4	DSM30007_Rep8	3980669	0	0	0	0/3980669	100.0%	Qinf	0/3896985	100.0%	Qinf	0/83684	100.0%	Qinf
DSM30007_Rep5	DSM30007_Rep1	3980669	0	0	1	1/3980669	99.99997487859453%	Q66.0	1/3896985	99.99997433913653%	Q65.9	0/83684	100.0%	Qinf
DSM30007_Rep5	DSM30007_Rep2	3980669	0	0	1	1/3980669	99.99997487859453%	Q66.0	1/3896985	99.99997433913653%	Q65.9	0/83684	100.0%	Qinf
DSM30007_Rep5	DSM30007_Rep3	3980669	0	0	1	1/3980669	99.99997487859453%	Q66.0	1/3896985	99.99997433913653%	Q65.9	0/83684	100.0%	Qinf
DSM30007_Rep5	DSM30007_Rep4	3980669	0	0	1	1/3980669	99.99997487859453%	Q66.0	1/3896985	99.99997433913653%	Q65.9	0/83684	100.0%	Qinf
DSM30007_Rep5	DSM30007_Rep6	3980669	0	0	1	1/3980669	99.99997487859453%	Q66.0	1/3896985	99.99997433913653%	Q65.9	0/83684	100.0%	Qinf
DSM30007_Rep5	DSM30007_Rep7	3980669	0	0	1	1/3980669	99.99997487859453%	Q66.0	1/3896985	99.99997433913653%	Q65.9	0/83684	100.0%	Qinf
DSM30007_Rep5	DSM30007_Rep8	3980669	0	0	1	1/3980669	99.99997487859453%	Q66.0	1/3896985	99.99997433913653%	Q65.9	0/83684	100.0%	Qinf
DSM30007_Rep6	DSM30007_Rep1	3980669	0	0	0	0/3980669	100.0%	Qinf	0/3896985	100.0%	Qinf	0/83684	100.0%	Qinf
DSM30007_Rep6	DSM30007_Rep2	3980669	0	0	0	0/3980669	100.0%	Qinf	0/3896985	100.0%	Qinf	0/83684	100.0%	Qinf
DSM30007_Rep6	DSM30007_Rep3	3980669	0	0	0	0/3980669	100.0%	Qinf	0/3896985	100.0%	Qinf	0/83684	100.0%	Qinf
DSM30007_Rep6	DSM30007_Rep4	3980669	0	0	0	0/3980669	100.0%	Qinf	0/3896985	100.0%	Qinf	0/83684	100.0%	Qinf
DSM30007_Rep6	DSM30007_Rep5	3980669	0	1	0	1/3980669	99.99997487859453%	Q66.0	1/3896985	99.99997433913653%	Q65.9	0/83684	100.0%	Qinf
DSM30007_Rep6	DSM30007_Rep7	3980669	0	0	0	0/3980669	100.0%	Qinf	0/3896985	100.0%	Qinf	0/83684	100.0%	Qinf
DSM30007_Rep6	DSM30007_Rep8	3980669	0	0	0	0/3980669	100.0%	Qinf	0/3896985	100.0%	Qinf	0/83684	100.0%	Qinf
DSM30007_Rep7	DSM30007_Rep1	3980669	0	0	0	0/3980669	100.0%	Qinf	0/3896985	100.0%	Qinf	0/83684	100.0%	Qinf
DSM30007_Rep7	DSM30007_Rep2	3980669	0	0	0	0/3980669	100.0%	Qinf	0/3896985	100.0%	Qinf	0/83684	100.0%	Qinf
DSM30007_Rep7	DSM30007_Rep3	3980669	0	0	0	0/3980669	100.0%	Qinf	0/3896985	100.0%	Qinf	0/83684	100.0%	Qinf
DSM30007_Rep7	DSM30007_Rep4	3980669	0	0	0	0/3980669	100.0%	Qinf	0/3896985	100.0%	Qinf	0/83684	100.0%	Qinf
DSM30007_Rep7	DSM30007_Rep5	3980669	0	1	0	1/3980669	99.99997487859453%	Q66.0	1/3896985	99.99997433913653%	Q65.9	0/83684	100.0%	Qinf
DSM30007_Rep7	DSM30007_Rep6	3980669	0	0	0	0/3980669	100.0%	Qinf	0/3896985	100.0%	Qinf	0/83684	100.0%	Qinf
DSM30007_Rep7	DSM30007_Rep8	3980669	0	0	0	0/3980669	100.0%	Qinf	0/3896985	100.0%	Qinf	0/83684	100.0%	Qinf
DSM30007_Rep8	DSM30007_Rep1	3980669	0	0	0	0/3980669	100.0%	Qinf	0/3896985	100.0%	Qinf	0/83684	100.0%	Qinf
DSM30007_Rep8	DSM30007_Rep2	3980669	0	0	0	0/3980669	100.0%	Qinf	0/3896985	100.0%	Qinf	0/83684	100.0%	Qinf
DSM30007_Rep8	DSM30007_Rep3	3980669	0	0	0	0/3980669	100.0%	Qinf	0/3896985	100.0%	Qinf	0/83684	100.0%	Qinf
DSM30007_Rep8	DSM30007_Rep4	3980669	0	0	0	0/3980669	100.0%	Qinf	0/3896985	100.0%	Qinf	0/83684	100.0%	Qinf
DSM30007_Rep8	DSM30007_Rep5	3980669	0	1	0	1/3980669	99.99997487859453%	Q66.0	1/3896985	99.99997433913653%	Q65.9	0/83684	100.0%	Qinf
DSM30007_Rep8	DSM30007_Rep6	3980669	0	0	0	0/3980669	100.0%	Qinf	0/3896985	100.0%	Qinf	0/83684	100.0%	Qinf
DSM30007_Rep8	DSM30007_Rep7	3980669	0	0	0	0/3980669	100.0%	Qinf	0/3896985	100.0%	Qinf	0/83684	100.0%	Qinf
DSM30104_Rep1	DSM30104_Rep2	5295931	0	1	2	3/5295931	99.99994335273628%	Q62.5	1/5225608	99.99998086347081%	Q67.2	2/70323	99.99715598026249%	Q45.5
DSM30104_Rep1	DSM30104_Rep3	5295931	0	0	2	2/5295931	99.99996223515753%	Q64.2	1/5225609	99.99998086347448%	Q67.2	1/70322	99.99857796990985%	Q48.5
DSM30104_Rep1	DSM30104_Rep4	5295930	0	3	1	4/5295930	99.99992447030078%	Q61.2	3/5225608	99.99994259041245%	Q62.4	1/70322	99.99857796990985%	Q48.5
DSM30104_Rep1	DSM30104_Rep5	5295930	2	7	1	10/5295930	99.99981117575194%	Q57.2	10/5225609	99.99980863474477%	Q57.2	0/70321	100.0%	Qinf
DSM30104_Rep1	DSM30104_Rep6	5295931	0	0	2	2/5295931	99.99996223515753%	Q64.2	0/5225608	100.0%	Qinf	2/70323	99.99715598026249%	Q45.5
DSM30104_Rep1	DSM30104_Rep7	5295930	0	0	1	1/5295930	99.9999811175752%	Q67.2	0/5225608	100.0%	Qinf	1/70322	99.99857796990985%	Q48.5
DSM30104_Rep1	DSM30104_Rep8	5295929	0	1	0	1/5295929	99.99998111757162%	Q67.2	1/5225608	99.99998086347081%	Q67.2	0/70321	100.0%	Qinf
DSM30104_Rep2	DSM30104_Rep1	5295931	0	2	1	3/5295931	99.99994335273628%	Q62.5	1/5225608	99.99998086347081%	Q67.2	2/70323	99.99715598026249%	Q45.5
DSM30104_Rep2	DSM30104_Rep3	5295932	0	1	2	3/5295932	99.99994335274698%	Q62.5	2/5225609	99.99996172694895%	Q64.2	1/70323	99.99857799013125%	Q48.5
DSM30104_Rep2	DSM30104_Rep4	5295930	0	3	0	3/5295930	99.99994335272558%	Q62.5	2/5225607	99.9999617269343%	Q64.2	1/70323	99.99857799013125%	Q48.5
DSM30104_Rep2	DSM30104_Rep5	5295932	2	9	2	13/5295932	99.99975452857022%	Q56.1	11/5225609	99.99978949821924%	Q56.8	2/70323	99.99715598026249%	Q45.5
DSM30104_Rep2	DSM30104_Rep6	5295931	0	0	1	1/5295931	99.99998111757876%	Q67.2	1/5225608	99.99998086347081%	Q67.2	0/70323	100.0%	Qinf
DSM30104_Rep2	DSM30104_Rep7	5295931	0	1	1	2/5295931	99.99996223515753%	Q64.2	1/5225608	99.99998086347081%	Q67.2	1/70323	99.99857799013125%	Q48.5
DSM30104_Rep2	DSM30104_Rep8	5295931	0	3	1	4/5295931	99.99992447031504%	Q61.2	2/5225608	99.99996172694163%	Q64.2	2/70323	99.99715598026249%	Q45.5
DSM30104_Rep3	DSM30104_Rep1	5295931	0	2	0	2/5295931	99.99996223515753%	Q64.2	1/5225609	99.99998086347448%	Q67.2	1/70322	99.99857796990985%	Q48.5
DSM30104_Rep3	DSM30104_Rep2	5295932	0	2	1	3/5295932	99.99994335274698%	Q62.5	2/5225609	99.99996172694895%	Q64.2	1/70323	99.99857799013125%	Q48.5
DSM30104_Rep3	DSM30104_Rep4	5295931	0	4	0	4/5295931	99.99992447031504%	Q61.2	4/5225609	99.9999234538979%	Q61.2	0/70322	100.0%	Qinf
DSM30104_Rep3	DSM30104_Rep5	5295932	2	9	1	12/5295932	99.9997734109879%	Q56.4	11/5225610	99.99978949825953%	Q56.8	1/70322	99.99857796990985%	Q48.5
DSM30104_Rep3	DSM30104_Rep6	5295932	0	1	1	2/5295932	99.99996223516465%	Q64.2	1/5225609	99.99998086347448%	Q67.2	1/70323	99.99857799013125%	Q48.5
DSM30104_Rep3	DSM30104_Rep7	5295931	0	1	0	1/5295931	99.99998111757876%	Q67.2	1/5225609	99.99998086347448%	Q67.2	0/70322	100.0%	Qinf
DSM30104_Rep3	DSM30104_Rep8	5295931	0	3	0	3/5295931	99.99994335273628%	Q62.5	2/5225609	99.99996172694895%	Q64.2	1/70322	99.99857796990985%	Q48.5
DSM30104_Rep4	DSM30104_Rep1	5295930	0	1	3	4/5295930	99.99992447030078%	Q61.2	3/5225608	99.99994259041245%	Q62.4	1/70322	99.99857796990985%	Q48.5
DSM30104_Rep4	DSM30104_Rep2	5295930	0	0	3	3/5295930	99.99994335272558%	Q62.5	2/5225607	99.9999617269343%	Q64.2	1/70323	99.99857799013125%	Q48.5
DSM30104_Rep4	DSM30104_Rep3	5295931	0	0	4	4/5295931	99.99992447031504%	Q61.2	4/5225609	99.9999234538979%	Q61.2	0/70322	100.0%	Qinf
DSM30104_Rep4	DSM30104_Rep5	5295930	2	7	3	12/5295930	99.99977341090234%	Q56.4	11/5225608	99.99978949817897%	Q56.8	1/70322	99.99857796990985%	Q48.5
DSM30104_Rep4	DSM30104_Rep6	5295931	0	0	4	4/5295931	99.99992447031504%	Q61.2	3/5225608	99.99994259041245%	Q62.4	1/70323	99.99857799013125%	Q48.5
DSM30104_Rep4	DSM30104_Rep7	5295930	0	0	3	3/5295930	99.99994335272558%	Q62.5	3/5225608	99.99994259041245%	Q62.4	0/70322	100.0%	Qinf
DSM30104_Rep4	DSM30104_Rep8	5295930	0	2	3	5/5295930	99.99990558787597%	Q60.2	4/5225608	99.99992345388327%	Q61.2	1/70322	99.99857796990985%	Q48.5
DSM30104_Rep5	DSM30104_Rep1	5295930	2	1	7	10/5295930	99.99981117575194%	Q57.2	10/5225609	99.99980863474477%	Q57.2	0/70321	100.0%	Qinf
DSM30104_Rep5	DSM30104_Rep2	5295932	2	2	9	13/5295932	99.99975452857022%	Q56.1	11/5225609	99.99978949821924%	Q56.8	2/70323	99.99715598026249%	Q45.5
DSM30104_Rep5	DSM30104_Rep3	5295932	2	1	9	12/5295932	99.9997734109879%	Q56.4	11/5225610	99.99978949825953%	Q56.8	1/70322	99.99857796990985%	Q48.5
DSM30104_Rep5	DSM30104_Rep4	5295930	2	3	7	12/5295930	99.99977341090234%	Q56.4	11/5225608	99.99978949817897%	Q56.8	1/70322	99.99857796990985%	Q48.5
DSM30104_Rep5	DSM30104_Rep6	5295932	2	1	9	12/5295932	99.9997734109879%	Q56.4	10/5225609	99.99980863474477%	Q57.2	2/70323	99.99715598026249%	Q45.5
DSM30104_Rep5	DSM30104_Rep7	5295931	2	1	8	11/5295931	99.99979229336637%	Q56.8	10/5225609	99.99980863474477%	Q57.2	1/70322	99.99857796990985%	Q48.5
DSM30104_Rep5	DSM30104_Rep8	5295929	2	1	6	9/5295929	99.99983005814465%	Q57.7	9/5225608	99.99982777123734%	Q57.6	0/70321	100.0%	Qinf
DSM30104_Rep6	DSM30104_Rep1	5295931	0	2	0	2/5295931	99.99996223515753%	Q64.2	0/5225608	100.0%	Qinf	2/70323	99.99715598026249%	Q45.5
DSM30104_Rep6	DSM30104_Rep2	5295931	0	1	0	1/5295931	99.99998111757876%	Q67.2	1/5225608	99.99998086347081%	Q67.2	0/70323	100.0%	Qinf
DSM30104_Rep6	DSM30104_Rep3	5295932	0	1	1	2/5295932	99.99996223516465%	Q64.2	1/5225609	99.99998086347448%	Q67.2	1/70323	99.99857799013125%	Q48.5
DSM30104_Rep6	DSM30104_Rep4	5295931	0	4	0	4/5295931	99.99992447031504%	Q61.2	3/5225608	99.99994259041245%	Q62.4	1/70323	99.99857799013125%	Q48.5
DSM30104_Rep6	DSM30104_Rep5	5295932	2	9	1	12/5295932	99.9997734109879%	Q56.4	10/5225609	99.99980863474477%	Q57.2	2/70323	99.99715598026249%	Q45.5
DSM30104_Rep6	DSM30104_Rep7	5295931	0	1	0	1/5295931	99.99998111757876%	Q67.2	0/5225608	100.0%	Qinf	1/70323	99.99857799013125%	Q48.5
DSM30104_Rep6	DSM30104_Rep8	5295931	0	3	0	3/5295931	99.99994335273628%	Q62.5	1/5225608	99.99998086347081%	Q67.2	2/70323	99.99715598026249%	Q45.5
DSM30104_Rep7	DSM30104_Rep1	5295930	0	1	0	1/5295930	99.9999811175752%	Q67.2	0/5225608	100.0%	Qinf	1/70322	99.99857796990985%	Q48.5
DSM30104_Rep7	DSM30104_Rep2	5295931	0	1	1	2/5295931	99.99996223515753%	Q64.2	1/5225608	99.99998086347081%	Q67.2	1/70323	99.99857799013125%	Q48.5
DSM30104_Rep7	DSM30104_Rep3	5295931	0	0	1	1/5295931	99.99998111757876%	Q67.2	1/5225609	99.99998086347448%	Q67.2	0/70322	100.0%	Qinf
DSM30104_Rep7	DSM30104_Rep4	5295930	0	3	0	3/5295930	99.99994335272558%	Q62.5	3/5225608	99.99994259041245%	Q62.4	0/70322	100.0%	Qinf
DSM30104_Rep7	DSM30104_Rep5	5295931	2	8	1	11/5295931	99.99979229336637%	Q56.8	10/5225609	99.99980863474477%	Q57.2	1/70322	99.99857796990985%	Q48.5
DSM30104_Rep7	DSM30104_Rep6	5295931	0	0	1	1/5295931	99.99998111757876%	Q67.2	0/5225608	100.0%	Qinf	1/70323	99.99857799013125%	Q48.5
DSM30104_Rep7	DSM30104_Rep8	5295930	0	2	0	2/5295930	99.99996223515039%	Q64.2	1/5225608	99.99998086347081%	Q67.2	1/70322	99.99857796990985%	Q48.5
DSM30104_Rep8	DSM30104_Rep1	5295929	0	0	1	1/5295929	99.99998111757162%	Q67.2	1/5225608	99.99998086347081%	Q67.2	0/70321	100.0%	Qinf
DSM30104_Rep8	DSM30104_Rep2	5295931	0	1	3	4/5295931	99.99992447031504%	Q61.2	2/5225608	99.99996172694163%	Q64.2	2/70323	99.99715598026249%	Q45.5
DSM30104_Rep8	DSM30104_Rep3	5295931	0	0	3	3/5295931	99.99994335273628%	Q62.5	2/5225609	99.99996172694895%	Q64.2	1/70322	99.99857796990985%	Q48.5
DSM30104_Rep8	DSM30104_Rep4	5295930	0	3	2	5/5295930	99.99990558787597%	Q60.2	4/5225608	99.99992345388327%	Q61.2	1/70322	99.99857796990985%	Q48.5
DSM30104_Rep8	DSM30104_Rep5	5295929	2	6	1	9/5295929	99.99983005814465%	Q57.7	9/5225608	99.99982777123734%	Q57.6	0/70321	100.0%	Qinf
DSM30104_Rep8	DSM30104_Rep6	5295931	0	0	3	3/5295931	99.99994335273628%	Q62.5	1/5225608	99.99998086347081%	Q67.2	2/70323	99.99715598026249%	Q45.5
DSM30104_Rep8	DSM30104_Rep7	5295930	0	0	2	2/5295930	99.99996223515039%	Q64.2	1/5225608	99.99998086347081%	Q67.2	1/70322	99.99857796990985%	Q48.5
Qinf = infinite quality score that is a theoretical highest possible quality score

## Sheet: T5
Supplementary Table 5: Pairwise cgMLST and cgSNP distances between replicates
	Combined Short and Long-read approach										Long-read only approach
cgMLST (Pairwise allele distances)	Sample	ATCC25922_Rep1	ATCC25922_Rep2	ATCC25922_Rep3	ATCC25922_Rep4	ATCC25922_Rep5	ATCC25922_Rep6	ATCC25922_Rep7	ATCC25922_Rep8		Sample	ATCC25922_Rep1	ATCC25922_Rep2	ATCC25922_Rep3	ATCC25922_Rep4	ATCC25922_Rep5	ATCC25922_Rep6	ATCC25922_Rep7	ATCC25922_Rep8
	ATCC25922_Rep1	0	0	0	0	0	0	0	0		ATCC25922_Rep1	0	0	1	0	0	0	0	0
	ATCC25922_Rep2	0	0	0	0	0	0	0	0		ATCC25922_Rep2	0	0	1	0	0	0	0	0
	ATCC25922_Rep3	0	0	0	0	0	0	0	0		ATCC25922_Rep3	1	1	0	1	1	1	1	1
	ATCC25922_Rep4	0	0	0	0	0	0	0	0		ATCC25922_Rep4	0	0	1	0	0	0	0	0
	ATCC25922_Rep5	0	0	0	0	0	0	0	0		ATCC25922_Rep5	0	0	1	0	0	0	0	0
	ATCC25922_Rep6	0	0	0	0	0	0	0	0		ATCC25922_Rep6	0	0	1	0	0	0	0	0
	ATCC25922_Rep7	0	0	0	0	0	0	0	0		ATCC25922_Rep7	0	0	1	0	0	0	0	0
	ATCC25922_Rep8	0	0	0	0	0	0	0	0		ATCC25922_Rep8	0	0	1	0	0	0	0	0
	Sample	ATCC35218_Rep1	ATCC35218_Rep2	ATCC35218_Rep3	ATCC35218_Rep4	ATCC35218_Rep5	ATCC35218_Rep6	ATCC35218_Rep7	ATCC35218_Rep8		Sample	ATCC35218_Rep1	ATCC35218_Rep2	ATCC35218_Rep3	ATCC35218_Rep4	ATCC35218_Rep5	ATCC35218_Rep6	ATCC35218_Rep7	ATCC35218_Rep8
	ATCC35218_Rep1	0	0	0	0	0	0	0	0		ATCC35218_Rep1	0	0	0	0	1	0	0	1
	ATCC35218_Rep2	0	0	0	0	0	0	0	0		ATCC35218_Rep2	0	0	0	0	1	0	0	1
	ATCC35218_Rep3	0	0	0	0	0	0	0	0		ATCC35218_Rep3	0	0	0	0	1	0	0	1
	ATCC35218_Rep4	0	0	0	0	0	0	0	0		ATCC35218_Rep4	0	0	0	0	1	0	0	1
	ATCC35218_Rep5	0	0	0	0	0	0	0	0		ATCC35218_Rep5	1	1	1	1	0	1	1	2
	ATCC35218_Rep6	0	0	0	0	0	0	0	0		ATCC35218_Rep6	0	0	0	0	1	0	0	1
	ATCC35218_Rep7	0	0	0	0	0	0	0	0		ATCC35218_Rep7	0	0	0	0	1	0	0	1
	ATCC35218_Rep8	0	0	0	0	0	0	0	0		ATCC35218_Rep8	1	1	1	1	2	1	1	0
	Sample	DSM18211_Rep1	DSM18211_Rep2	DSM18211_Rep3	DSM18211_Rep4	DSM18211_Rep5	DSM18211_Rep6	DSM18211_Rep7	DSM18211_Rep8		Sample	DSM18211_Rep1	DSM18211_Rep2	DSM18211_Rep3	DSM18211_Rep4	DSM18211_Rep5	DSM18211_Rep6	DSM18211_Rep7	DSM18211_Rep8
	DSM18211_Rep1	0	0	0	0	0	0	0	0		DSM18211_Rep1	0	1	0	0	1	0	0	0
	DSM18211_Rep2	0	0	0	0	0	0	0	0		DSM18211_Rep2	1	0	1	1	0	1	1	1
	DSM18211_Rep3	0	0	0	0	0	0	0	0		DSM18211_Rep3	0	1	0	0	1	0	0	0
	DSM18211_Rep4	0	0	0	0	0	0	0	0		DSM18211_Rep4	0	1	0	0	1	0	0	0
	DSM18211_Rep5	0	0	0	0	0	0	0	0		DSM18211_Rep5	1	0	1	1	0	1	1	1
	DSM18211_Rep6	0	0	0	0	0	0	0	0		DSM18211_Rep6	0	1	0	0	1	0	0	0
	DSM18211_Rep7	0	0	0	0	0	0	0	0		DSM18211_Rep7	0	1	0	0	1	0	0	0
	DSM18211_Rep8	0	0	0	0	0	0	0	0		DSM18211_Rep8	0	1	0	0	1	0	0	0
	Sample	DSM30007_Rep1	DSM30007_Rep2	DSM30007_Rep3	DSM30007_Rep4	DSM30007_Rep5	DSM30007_Rep6	DSM30007_Rep7	DSM30007_Rep8		Sample	DSM30007_Rep1	DSM30007_Rep2	DSM30007_Rep3	DSM30007_Rep4	DSM30007_Rep5	DSM30007_Rep6	DSM30007_Rep7	DSM30007_Rep8
	DSM30007_Rep1	0	0	0	0	0	0	0	0		DSM30007_Rep1	0	0	0	0	0	0	0	0
	DSM30007_Rep2	0	0	0	0	0	0	0	0		DSM30007_Rep2	0	0	0	0	0	0	0	0
	DSM30007_Rep3	0	0	0	0	0	0	0	0		DSM30007_Rep3	0	0	0	0	0	0	0	0
	DSM30007_Rep4	0	0	0	0	0	0	0	0		DSM30007_Rep4	0	0	0	0	0	0	0	0
	DSM30007_Rep5	0	0	0	0	0	0	0	0		DSM30007_Rep5	0	0	0	0	0	0	0	0
	DSM30007_Rep6	0	0	0	0	0	0	0	0		DSM30007_Rep6	0	0	0	0	0	0	0	0
	DSM30007_Rep7	0	0	0	0	0	0	0	0		DSM30007_Rep7	0	0	0	0	0	0	0	0
	DSM30007_Rep8	0	0	0	0	0	0	0	0		DSM30007_Rep8	0	0	0	0	0	0	0	0
	Sample	DSM30104_Rep1	DSM30104_Rep2	DSM30104_Rep3	DSM30104_Rep4	DSM30104_Rep5	DSM30104_Rep6	DSM30104_Rep7	DSM30104_Rep8		Sample	DSM30104_Rep1	DSM30104_Rep2	DSM30104_Rep3	DSM30104_Rep4	DSM30104_Rep5	DSM30104_Rep6	DSM30104_Rep7	DSM30104_Rep8
	DSM30104_Rep1	0	0	0	0	0	0	0	0		DSM30104_Rep1	0	0	0	0	0	0	0	0
	DSM30104_Rep2	0	0	0	0	0	0	0	0		DSM30104_Rep2	0	0	0	0	0	0	0	0
	DSM30104_Rep3	0	0	0	0	0	0	0	0		DSM30104_Rep3	0	0	0	0	0	0	0	0
	DSM30104_Rep4	0	0	0	0	0	0	0	0		DSM30104_Rep4	0	0	0	0	0	0	0	0
	DSM30104_Rep5	0	0	0	0	0	0	0	0		DSM30104_Rep5	0	0	0	0	0	0	0	0
	DSM30104_Rep6	0	0	0	0	0	0	0	0		DSM30104_Rep6	0	0	0	0	0	0	0	0
	DSM30104_Rep7	0	0	0	0	0	0	0	0		DSM30104_Rep7	0	0	0	0	0	0	0	0
	DSM30104_Rep8	0	0	0	0	0	0	0	0		DSM30104_Rep8	0	0	0	0	0	0	0	0
cgSNP (Pairwise SNP distances)	Sample	ATCC25922_Rep1	ATCC25922_Rep2	ATCC25922_Rep3	ATCC25922_Rep4	ATCC25922_Rep5	ATCC25922_Rep6	ATCC25922_Rep7	ATCC25922_Rep8		Sample	ATCC25922_Rep1	ATCC25922_Rep2	ATCC25922_Rep3	ATCC25922_Rep4	ATCC25922_Rep5	ATCC25922_Rep6	ATCC25922_Rep7	ATCC25922_Rep8
	ATCC25922_Rep1	0	0	0	0	0	0	0	0		ATCC25922_Rep1	0	0	0	0	0	0	0	0
	ATCC25922_Rep2	0	0	0	0	0	0	0	0		ATCC25922_Rep2	0	0	0	0	0	0	0	0
	ATCC25922_Rep3	0	0	0	0	0	0	0	0		ATCC25922_Rep3	0	0	0	0	0	0	0	0
	ATCC25922_Rep4	0	0	0	0	0	0	0	0		ATCC25922_Rep4	0	0	0	0	0	0	0	0
	ATCC25922_Rep5	0	0	0	0	0	0	0	0		ATCC25922_Rep5	0	0	0	0	0	0	0	0
	ATCC25922_Rep6	0	0	0	0	0	0	0	0		ATCC25922_Rep6	0	0	0	0	0	0	0	0
	ATCC25922_Rep7	0	0	0	0	0	0	0	0		ATCC25922_Rep7	0	0	0	0	0	0	0	0
	ATCC25922_Rep8	0	0	0	0	0	0	0	0		ATCC25922_Rep8	0	0	0	0	0	0	0	0
	Sample	ATCC35218_Rep1	ATCC35218_Rep2	ATCC35218_Rep3	ATCC35218_Rep4	ATCC35218_Rep5	ATCC35218_Rep6	ATCC35218_Rep7	ATCC35218_Rep8		Sample	ATCC35218_Rep1	ATCC35218_Rep2	ATCC35218_Rep3	ATCC35218_Rep4	ATCC35218_Rep5	ATCC35218_Rep6	ATCC35218_Rep7	ATCC35218_Rep8
	ATCC35218_Rep1	0	0	0	1	1	0	1	1		ATCC35218_Rep1	0	0	0	2	2	0	1	1
	ATCC35218_Rep2	0	0	0	1	1	0	1	1		ATCC35218_Rep2	0	0	0	2	2	0	1	1
	ATCC35218_Rep3	0	0	0	1	1	0	1	1		ATCC35218_Rep3	0	0	0	2	2	0	1	1
	ATCC35218_Rep4	1	1	1	0	0	1	0	0		ATCC35218_Rep4	2	2	2	0	2	2	1	1
	ATCC35218_Rep5	1	1	1	0	0	1	0	0		ATCC35218_Rep5	2	2	2	2	0	2	1	1
	ATCC35218_Rep6	0	0	0	1	1	0	1	1		ATCC35218_Rep6	0	0	0	2	2	0	1	1
	ATCC35218_Rep7	1	1	1	0	0	1	0	0		ATCC35218_Rep7	1	1	1	1	1	1	0	0
	ATCC35218_Rep8	1	1	1	0	0	1	0	0		ATCC35218_Rep8	1	1	1	1	1	1	0	0
	Sample	DSM18211_Rep1	DSM18211_Rep2	DSM18211_Rep3	DSM18211_Rep4	DSM18211_Rep5	DSM18211_Rep6	DSM18211_Rep7	DSM18211_Rep8		Sample	DSM18211_Rep1	DSM18211_Rep2	DSM18211_Rep3	DSM18211_Rep4	DSM18211_Rep5	DSM18211_Rep6	DSM18211_Rep7	DSM18211_Rep8
	DSM18211_Rep1	0	0	0	0	0	0	0	0		DSM18211_Rep1	0	0	0	0	0	0	0	0
	DSM18211_Rep2	0	0	0	0	0	0	0	0		DSM18211_Rep2	0	0	0	0	0	0	0	0
	DSM18211_Rep3	0	0	0	0	0	0	0	0		DSM18211_Rep3	0	0	0	0	0	0	0	0
	DSM18211_Rep4	0	0	0	0	0	0	0	0		DSM18211_Rep4	0	0	0	0	0	0	0	0
	DSM18211_Rep5	0	0	0	0	0	0	0	0		DSM18211_Rep5	0	0	0	0	0	0	0	0
	DSM18211_Rep6	0	0	0	0	0	0	0	0		DSM18211_Rep6	0	0	0	0	0	0	0	0
	DSM18211_Rep7	0	0	0	0	0	0	0	0		DSM18211_Rep7	0	0	0	0	0	0	0	0
	DSM18211_Rep8	0	0	0	0	0	0	0	0		DSM18211_Rep8	0	0	0	0	0	0	0	0
	Sample	DSM30007_Rep1	DSM30007_Rep2	DSM30007_Rep3	DSM30007_Rep4	DSM30007_Rep5	DSM30007_Rep6	DSM30007_Rep7	DSM30007_Rep8		Sample	DSM30007_Rep1	DSM30007_Rep2	DSM30007_Rep3	DSM30007_Rep4	DSM30007_Rep5	DSM30007_Rep6	DSM30007_Rep7	DSM30007_Rep8
	DSM30007_Rep1	0	0	0	0	0	0	0	0		DSM30007_Rep1	0	0	0	0	0	0	0	0
	DSM30007_Rep2	0	0	0	0	0	0	0	0		DSM30007_Rep2	0	0	0	0	0	0	0	0
	DSM30007_Rep3	0	0	0	0	0	0	0	0		DSM30007_Rep3	0	0	0	0	0	0	0	0
	DSM30007_Rep4	0	0	0	0	0	0	0	0		DSM30007_Rep4	0	0	0	0	0	0	0	0
	DSM30007_Rep5	0	0	0	0	0	0	0	0		DSM30007_Rep5	0	0	0	0	0	0	0	0
	DSM30007_Rep6	0	0	0	0	0	0	0	0		DSM30007_Rep6	0	0	0	0	0	0	0	0
	DSM30007_Rep7	0	0	0	0	0	0	0	0		DSM30007_Rep7	0	0	0	0	0	0	0	0
	DSM30007_Rep8	0	0	0	0	0	0	0	0		DSM30007_Rep8	0	0	0	0	0	0	0	0
	Sample	DSM30104_Rep1	DSM30104_Rep2	DSM30104_Rep3	DSM30104_Rep4	DSM30104_Rep5	DSM30104_Rep6	DSM30104_Rep7	DSM30104_Rep8		Sample	DSM30104_Rep1	DSM30104_Rep2	DSM30104_Rep3	DSM30104_Rep4	DSM30104_Rep5	DSM30104_Rep6	DSM30104_Rep7	DSM30104_Rep8
	DSM30104_Rep1	0	0	0	0	0	0	0	0		DSM30104_Rep1	0	0	0	0	2	0	0	0
	DSM30104_Rep2	0	0	0	0	0	0	0	0		DSM30104_Rep2	0	0	0	0	2	0	0	0
	DSM30104_Rep3	0	0	0	0	0	0	0	0		DSM30104_Rep3	0	0	0	0	2	0	0	0
	DSM30104_Rep4	0	0	0	0	0	0	0	0		DSM30104_Rep4	0	0	0	0	2	0	0	0
	DSM30104_Rep5	0	0	0	0	0	0	0	0		DSM30104_Rep5	2	2	2	2	0	2	2	2
	DSM30104_Rep6	0	0	0	0	0	0	0	0		DSM30104_Rep6	0	0	0	0	2	0	0	0
	DSM30104_Rep7	0	0	0	0	0	0	0	0		DSM30104_Rep7	0	0	0	0	2	0	0	0
	DSM30104_Rep8	0	0	0	0	0	0	0	0		DSM30104_Rep8	0	0	0	0	2	0	0	0

## Sheet: T6-A
Supplementary Table 6A: Plasmid recovery results using the Short and long-read appraoch (with Plassembler in hybrid mode) versus the Long-read only appraoch (with Plassembler in long-read only mode as well as flye assembly of the filtered fastq data with Filtlong)
Appraoch à		Short and long-read appraoch						Long-read only appraoch
Tool à		Plassembler (hybrid mode)						Plassembler (long-read only mode)						Flye assembly (flag -hq ) of the filtered fastq data with Filtlong
Reference à		chromosome	1	2	3	4		chromosome	1	2	3	4		chromosome	1	2	3	4
		NZ_CP117235.1	NZ_CP117232.1	NZ_CP117236.1	NZ_CP117233.1	NZ_CP117234.1		NZ_CP117235.1	NZ_CP117232.1	NZ_CP117236.1	NZ_CP117233.1	NZ_CP117234.1		NZ_CP117235.1	NZ_CP117232.1	NZ_CP117236.1	NZ_CP117233.1	NZ_CP117234.1
		5,1 Mb	48,4 kb	24,18 kb	3,17 kb	1,9 kb		5,1 Mb	48,4 kb	24,18 kb	3,17 kb	1,9 kb		5,1 Mb	48,4 kb	24,18 kb	3,17 kb	1,9 kb
ATCC 25922	1	5,1 Mb: circular	48,35 kb: circular	24,18 kb: circular	3,17 kb: circular	1,9 kb: circular		5,13 Mb: circular	48,48 kb: circular	24,18 kb: circular	3,17 kb: circular	1,9 kb: circular		5,13 Mb: circular	48,48 kb: circular	24,18 kb: circular	x	x
	2	5,1 Mb: circular	48,35 kb: circular	24,18 kb: circular	3,17 kb: circular	1,9 kb: circular		5,13 Mb: circular	48,48 kb: circular	24,18 kb: circular	3,17 kb: circular	1,9 kb: circular		5,13 Mb: circular	48,48 kb: circular	24,18 kb: circular	x	x
	3	5,1 Mb: circular	48,35 kb: circular	24,18 kb: circular	3,17 kb: circular	1,9 kb: circular		5,13 Mb: circular	48,48 kb: circular	24,18 kb: circular	3,17 kb: circular	1,9 kb: circular		5,13 Mb: circular	48,48 kb: circular	48,3 kb: circular	x	x
	4	5,1 Mb: circular	48,35 kb: circular	24,18 kb: circular	3,17 kb: circular	1,9 kb: circular		5,13 Mb: circular	48,48 kb: circular	24,18 kb: circular	3,17 kb: circular	1,9 kb: circular		5,13 Mb: circular	48,48 kb: circular	24,18 kb: circular	x	x
	5	5,1 Mb: circular	48,35 kb: circular	24,18 kb: circular	3,17 kb: circular	1,9 kb: circular		5,13 Mb: circular	48,48 kb: circular	24,18 kb: circular	3,17 kb: not_circular	1,9 kb: circular		5,13 Mb: circular	48,48 kb: circular	24,18 kb: circular	x	x
	6	5,1 Mb: circular	48,35 kb: circular	24,18 kb: circular	3,17 kb: circular	1,9 kb: circular		5,13 Mb: circular	48,48 kb: circular	24,18 kb: circular	3,17 kb: circular	1,9 kb: circular		5,13 Mb: circular	48,48 kb: circular	24,18 kb: circular	x	x
	7	5,1 Mb: circular	48,35 kb: circular	24,18 kb: circular	3,17 kb: circular	1,9 kb: circular		5,13 Mb: circular	48,48 kb: circular	24,18 kb: circular	3,17 kb: circular	1,9 kb: circular		5,13 Mb: circular	48,48 kb: circular	24,18 kb: circular	x	x
	8	5,1 Mb: circular	48,35 kb: circular	24,18 kb: circular	3,17 kb: circular	1,9 kb: circular		5,13 Mb: circular	48,48 kb: circular	24,18 kb: circular	3,17 kb: circular	1,9 kb: circular		5,13 Mb: circular	48,48 kb: circular	24,18 kb: circular	x	x
Reference à		chromosome	1					chromosome	1					chromosome	1
		5,1 Mb	35,7 kb					5,1 Mb	35,7 kb					5,1 Mb	35,7 kb
ATCC 35218	1	5,1 Mb: circular	35,7 kb: circular					5,1 Mb: circular	35,7 kb: circular					5,1 Mb: circular	35,7 kb: circular
	2	5,1 Mb: circular	35,7 kb: circular					5,1 Mb: circular	35,7 kb: circular					5,1 Mb: circular	35,7 kb: circular
	3	5,1 Mb: circular	35,7 kb: circular					5,1 Mb: circular	35,7 kb: circular					5,1 Mb: circular	35,7 kb: circular
	4	5,1 Mb: circular	35,7 kb: circular					5,1 Mb: circular	35,7 kb: circular					5,1 Mb: circular	35,7 kb: circular
	5	5,1 Mb: circular	35,7 kb: circular					5,1 Mb: circular	35,7 kb: circular					5,1 Mb: circular	35,7 kb: circular
	6	5,1 Mb: circular	35,7 kb: circular					5,1 Mb: circular	35,7 kb: circular					5,1 Mb: circular	35,7 kb: circular
	7	5,1 Mb: circular	35,7 kb: circular					5,1 Mb: circular	35,7 kb: circular					5,1 Mb: circular	35,7 kb: circular
	8	5,1 Mb: circular	35,7 kb: circular					5,1 Mb: circular	35,7 kb: circular					5,1 Mb: circular	35,7 kb: circular
Reference à		chromosome	1					chromosome	1					chromosome	1
		NZ_CP007230.1	NZ_CP007231.1					NZ_CP007230.1	NZ_CP007231.1					NZ_CP007230.1	NZ_CP007231.1
		4,9 Mb	60,6 kb					4,9 Mb	60,6 kb					4,9 Mb	60,6 kb
DSM 18211	1	4,9 Mb: circular	60,6 kb: circular					4,9 Mb: circular	60,6 kb: circular					4,9 Mb: circular	60,6 kb: circular
	2	4,9 Mb: circular	60,6 kb: circular					4,9 Mb: circular	60,6 kb: circular					4,9 Mb: circular	60,6 kb: circular
	3	4,9 Mb: circular	60,6 kb: circular					4,9 Mb: circular	60,6 kb: circular					4,9 Mb: circular	60,6 kb: circular
	4	4,9 Mb: circular	60,6 kb: circular					4,9 Mb: circular	60,6 kb: circular					4,9 Mb: circular	60,6 kb: circular
	5	4,9 Mb: circular	60,6 kb: circular					4,9 Mb: circular	60,6 kb: circular					4,9 Mb: circular	58, 1 kb: circular	6,3 kb: not_circular
	6	4,9 Mb: circular	60,6 kb: circular					4,9 Mb: circular	60,6 kb: circular					4,9 Mb: circular	60,6 kb: circular	24,6 kb: circular
	7	4,9 Mb: circular	60,6 kb: circular					4,9 Mb: circular	60,6 kb: circular	13,2 kb: circular				4,9 Mb: circular	60,6 kb: circular	24,7 kb: circular
	8	4,9 Mb: circular	60,6 kb: circular					4,9 Mb: circular	60,6 kb: circular					4,9 Mb: circular	60,6 kb: circular	26,06 kb: circular
Reference à		chromosome	1	2				chromosome	1	2				chromosome	1	2
		NZ_CP058289.1	NZ_CP058291.1	NZ_CP058290.1				NZ_CP058289.1	NZ_CP058291.1	NZ_CP058290.1				NZ_CP058289.1	NZ_CP058291.1	NZ_CP058290.1
		3,9 Mb	9,5 kb	7,6 kb				3,9 Mb	9,5 kb	7,6 kb				3,9 Mb	9,5 kb	7,6 kb
DSM 30007	1	3,9 Mb: circular	3 Fragments (size = 16,1 kb)					3,9 Mb: circular	9,5 kb: circular	7,6 kb: circular				3,9 Mb: circular	x	x
	2	3,9 Mb: circular	3 Fragments (size = 16,1 kb)					3,9 Mb: circular	9,5 kb: circular	7,6 kb: circular				3,9 Mb: circular	x	x
	3	3,9 Mb: circular	3 Fragments (size = 16,1 kb)					3,9 Mb: circular	9,5 kb: circular	7,6 kb: circular	2,1 kb: not_circular			3,9 Mb: circular	x	x
	4	3,9 Mb: circular	9,5 kb: circular	7,6 kb: circular				3,9 Mb: circular	9,5 kb: circular	7,6 kb: circular				3,9 Mb: circular	9,5 kb: circular	7,6 kb: circular
	5	3,9 Mb: circular	9,5 kb: circular	7,6 kb: circular				3,9 Mb: circular	9,5 kb: circular	7,6 kb: circular				3,9 Mb: circular	9,5 kb: circular	7,6 kb: circular
	6	3,9 Mb: circular	9,5 kb: circular	7,6 kb: circular				3,9 Mb: circular	9,5 kb: circular	7,6 kb: circular				3,9 Mb: circular	x	x
	7	3,9 Mb: circular	3 Fragments (size = 16,1 kb)					3,9 Mb: circular	9,5 kb: circular	7,6 kb: circular				3,9 Mb: circular	x	x
	8	3,9 Mb: circular	3 Fragments (size = 16,1 kb)					3,9 Mb: circular	9,5 kb: circular	x				3,9 Mb: circular	x	x
Reference à		chromosome	1	2	3	4		chromosome	1	2	3	4		chromosome	1	2	3	4
		NZ_CP040993.1	NZ_CP040994.1	NZ_CP040995.1	NZ_CP040992.1	NZ_CP040996.1		NZ_CP040993.1	NZ_CP040994.1	NZ_CP040995.1	NZ_CP040992.1	NZ_CP040996.1		NZ_CP040993.1	NZ_CP040994.1	NZ_CP040995.1	NZ_CP040992.1	NZ_CP040996.1
		5,3 Mb	96,08 kb	105,9 kb	26,7 kb	42,1 kb (linear)		5,3 Mb	96,08 kb	105,9 kb	26,7 kb	42,1 kb (linear)		5,3 Mb	96,08 kb	105,9 kb	26,7 kb	42,1 kb (linear)
DSM 30104	1	5,29 Mb: circular	95,9 kb: circular	105,8 kb: circular	13,2 kb: circular	41,81 kb: not_circular		5,29 Mb: circular	96,08 kb: circular	105,9 kb: circular	13,2 kb: circular	42,8 kb: not_circular		5,29 Mb: circular	96,08 kb: circular	105,9 kb: circular	87,9 kb: not_circular
	2	5,29 Mb: circular	95,9 kb: circular	105,8 kb: circular	13,2 kb: circular	41,81 kb: not_circular		5,29 Mb: circular	96,08 kb: circular	105,9 kb: circular	13,2 kb: circular	41,81 kb: not_circular		5,29 Mb: circular	96,08 kb: circular	105,9 kb: circular	x	43,9 kb: not_circular
	3	5,29 Mb: circular	95,9 kb: circular	106,0 kb: not_circular	13,2 kb: circular	41,81 kb: not_circular		5,29 Mb: circular	95,9 kb: circular	105,9 kb: circular	13,2 kb: circular	x		5,29 Mb: circular	96,08 kb: circular	105,9 kb: circular	x	43,9 kb: not_circular
	4	5,29 Mb: circular	95,9 kb: circular	105,8 kb: circular	13,2 kb: circular	41,81 kb: not_circular		5,29 Mb: circular	96,08 kb: circular	105,9 kb: circular	13,2 kb: circular	43,96 kb: circular		5,29 Mb: circular	96,08 kb: circular	105,9 kb: circular	13,2 kb: circular	86,9 kb: not_circular
	5	5,29 Mb: circular	95,9 kb: circular	105,8 kb: circular	13,2 kb: circular	41,81 kb: not_circular		5,29 Mb: circular	95,9 kb: circular	105,9 kb: circular	13,2 kb: circular	x		5,29 Mb: circular	96,08 kb: circular	6 Fragments (size = 124,4 kb)		42,4 kb: not_circular
	6	5,29 Mb: circular	95,9 kb: circular	105,8 kb: circular	13,2 kb: circular	41,81 kb: not_circular		5,29 Mb: circular	95,9 kb: circular	105,9 kb: circular	13,2 kb: circular	41,81 kb: not_circular		5,29 Mb: circular	96,08 kb: circular	105,9 kb: circular	x	43,9 kb: not_circular
	7	5,29 Mb: circular	95,9 kb: circular	105,8 kb: circular	13,2 kb: circular	41,81 kb: not_circular		5,29 Mb: circular	96,08 kb: circular	105,7 kb: circular	13,2 kb: circular	41,81 kb: not_circular		5,29 Mb: circular	96,08 kb: circular	105,9 kb: circular	x	43,9 kb: not_circular
	8	5,29 Mb: circular	95,9 kb: circular	106,0 kb: not_circular	13,2 kb: circular	41,81 kb: not_circular		5,29 Mb: circular	95,9 kb: circular	105,9 kb: circular	13,2 kb: circular	41,81 kb: not_circular		5,29 Mb: circular	96,08 kb: circular	105,9 kb: circular	x	43,9 kb: not_circular
						Plasmid status
								Complete
						x		Missing
								Fragmented / incomplete contigs
								Misassembled / spurious contigs

## Sheet: T6-B
Supplementary Table 6B: Plasmid recovery results using the the Long-read only appraoch (with flye assembly of the subsampled fastq data with Rasusa)
Long-read only appraoch
	Flye assembly (flag -hq --meta) of the subsampled fastq data with Rasusa (flags -c 150 -g 5MB)
	chromosome	Non-chromosomal contigs
sample	Contigs	Contig 1	Contig 2	Contig 3	Contig 4	Contig 5	Contig 6	Contig 7	Contig 8	Contig 9
ATCC25922_Rep1	5132214 bp: circular	48488 bp: circular	24185 bp: circular	6696 bp: circular	3838 bp: circular
ATCC25922_Rep2	5132213 bp: circular	51945 bp: non_circular	48368 bp: circular	4398 bp: non_circular
ATCC25922_Rep3	5108773 bp: circular	51461 bp: non_circular	24185 bp: circular	23441 bp: circular	6344 bp: circular	1919 bp: circular
ATCC25922_Rep4	5132212 bp: circular	51497 bp: non_circular	37834 bp: non_circular	24185 bp: circular	6148 bp: circular
ATCC25922_Rep5	5132214 bp: circular	51461 bp: non_circular	24185 bp: circular	4681 bp: non_circular	3842 bp: non_circular	2747 bp: circular
ATCC25922_Rep6	5132120 bp: circular	51442 bp: non_circular	25492 bp: circular	24185 bp: circular	7893 bp: non_circular	3161 bp: non_circular	3098 bp: non_circular	2652 bp: non_circular	1919 bp: circular
ATCC25922_Rep7	5132214 bp: circular	51540 bp: non_circular	24185 bp: circular	3816 bp: non_circular	2653 bp: non_circular
ATCC25922_Rep8	5132215 bp: circular	48488 bp: circular	47699 bp: circular	43171 bp: circular	7656 bp: circular	6346 bp: circular	3612 bp: non_circular
ATCC35218_Rep1	5114775 bp: circular	35786 bp: circular	6213 bp: non_circular
ATCC35218_Rep2	5114773 bp: circular	35786 bp: circular	5181 bp: non_circular
ATCC35218_Rep3	5114772 bp: circular	35786 bp: circular
ATCC35218_Rep4	5114771 bp: circular	35786 bp: circular
ATCC35218_Rep5	5114781 bp: circular	35786 bp: circular
ATCC35218_Rep6	5123137 bp: circular	35786 bp: circular
ATCC35218_Rep7	5123136 bp: circular	35786 bp: circular	33010 bp: circular
ATCC35218_Rep8	5114773 bp: circular	35786 bp: circular	13284 bp: circular
DSM18211_Rep1	4903725 bp: circular	60692 bp: circular
DSM18211_Rep2	4903725 bp: circular	60692 bp: circular
DSM18211_Rep3	4903723 bp: circular	60692 bp: circular
DSM18211_Rep4	4903726 bp: circular	60692 bp: circular	2355 bp: non_circular
DSM18211_Rep5	4903722 bp: circular	60692 bp: circular
DSM18211_Rep6	4903727 bp: circular	60691 bp: circular	9778 bp: non_circular	7655 bp: circular	6025 bp: non_circular	3173 bp: circular
DSM18211_Rep7	4903725 bp: circular	60692 bp: circular	26049 bp: circular	7655 bp: circular	3480 bp: non_circular	3174 bp: circular	2463 bp: non_circular	2099 bp: non_circular	1259 bp: non_circular	1139 bp: non_circular
DSM18211_Rep8	4903716 bp: circular	60692 bp: circular	13285 bp: circular	7655 bp: circular	3171 bp: circular
DSM30007_Rep1	3980670 bp: circular	8582 bp: circular	8399 bp: non_circular	7655 bp: circular
DSM30007_Rep2	3980670 bp: circular	8436 bp: non_circular	7655 bp: circular	6536 bp: non_circular
DSM30007_Rep3	2757238 bp: non_circular, 471491 bp: non_circular; 448116 bp: non_circular	208765 bp: non_circular	54741 bp: non_circular	30603 bp: non_circular	9539 bp: circular	8436 bp: non_circular	6551 bp: non_circular	6283 bp: non_circular	5163 bp: non_circular	4967 bp: non_circular
DSM30007_Rep4	3980669 bp: circular	15310 bp: circular	9540 bp: circular
DSM30007_Rep5	3980668 bp: circular	75992 bp: non_circular	15308 bp: circular	9540 bp: circular
DSM30007_Rep6	3980669 bp: circular	17300 bp: circular	1565 bp: circular
DSM30007_Rep7	3980669 bp: circular	9540 bp: circular	8111 bp: non_circular	6919 bp: non_circular
DSM30007_Rep8	3980669 bp: circular	9540 bp: circular	8436 bp: non_circular	6947 bp: non_circular
DSM30104_Rep1	5295927 bp: circular	103589 bp: non_circular	96087 bp: circular	43923 bp: non_circular	13278 bp: circular	10957 bp: non_circular
DSM30104_Rep2	5295931 bp: circular	105910 bp: circular	96086 bp: circular	43970 bp: non_circular	26568 bp: circular
DSM30104_Rep3	5295929 bp: circular	96086 bp: circular	77308 bp: non_circular	44016 bp: non_circular	26279 bp: non_circular	24809 bp: non_circular	13285 bp: circular	7107 bp: non_circular
DSM30104_Rep4	5295928 bp: circular	96086 bp: circular	86880 bp: non_circular	77277 bp: non_circular	26278 bp: non_circular	13284 bp: circular	10492 bp: non_circular
DSM30104_Rep5	5295926 bp: circular	105910 bp: circular	96086 bp: circular	43984 bp: non_circular	26568 bp: circular
DSM30104_Rep6	5295929 bp: circular	105910 bp: circular	96086 bp: circular	44023 bp: non_circular	13362 bp: circular
DSM30104_Rep7	5295929 bp: circular	105910 bp: circular	96086 bp: circular	44025 bp: non_circular	26570 bp: circular
DSM30104_Rep8	5295929 bp: circular	192613 bp: circular	105910 bp: circular	44036 bp: non_circular	26570 bp: circular

## Sheet: T7-A
Table 7A: Reproducibility of various genomic analyses across replicates of the sample ATCC25922.
		Short + long read								Long read only
		ATCC25922_Rep1	ATCC25922_Rep2	ATCC25922_Rep3	ATCC25922_Rep4	ATCC25922_Rep5	ATCC25922_Rep6	ATCC25922_Rep7	ATCC25922_Rep8	ATCC25922_Rep1	ATCC25922_Rep2	ATCC25922_Rep3	ATCC25922_Rep4	ATCC25922_Rep5	ATCC25922_Rep6	ATCC25922_Rep7	ATCC25922_Rep8
Kraken	Kraken best match	Escherichia coli	Escherichia coli	Escherichia coli	Escherichia coli	Escherichia coli	Escherichia coli	Escherichia coli	Escherichia coli	Escherichia coli	Escherichia coli	Escherichia coli	Escherichia coli	Escherichia coli	Escherichia coli	Escherichia coli	Escherichia coli	1
	%Kraken best match	60	60	60	60	60	60	60	60	60	60	60	60	60	60	60	60	1
FastANI	ANI (%) to the reference	99.99	99.99	99.99	99.99	99.99	99.99	99.99	99.99	99.99	99.99	99.99	99.99	99.99	99.99	99.99	99.99	1
CheckM	Marker lineage	f__Enterobacteriaceae (UID5124)	f__Enterobacteriaceae (UID5124)	f__Enterobacteriaceae (UID5124)	f__Enterobacteriaceae (UID5124)	f__Enterobacteriaceae (UID5124)	f__Enterobacteriaceae (UID5124)	f__Enterobacteriaceae (UID5124)	f__Enterobacteriaceae (UID5124)	f__Enterobacteriaceae (UID5124)	f__Enterobacteriaceae (UID5124)	f__Enterobacteriaceae (UID5124)	f__Enterobacteriaceae (UID5124)	f__Enterobacteriaceae (UID5124)	f__Enterobacteriaceae (UID5124)	f__Enterobacteriaceae (UID5124)	f__Enterobacteriaceae (UID5124)	1
	Completeness	99.97	99.97	99.97	99.97	99.97	99.97	99.97	99.97	99.97	99.97	99.97	99.97	99.97	99.97	99.97	99.97	1
	Contamination	0.12	0.12	0.12	0.12	0.12	0.12	0.12	0.12	0.12	0.12	0.12	0.12	0.12	0.12	0.12	0.12	1
	Strain heterogeneity	0	0	0	0	0	0	0	0	0	0	0	0	0	0	0	0	1
Referenceseeker	Closest Reference	GCF_028596225.1	GCF_028596225.1	GCF_028596225.1	GCF_028596225.1	GCF_028596225.1	GCF_028596225.1	GCF_028596225.1	GCF_028596225.1	GCF_028596225.1	GCF_028596225.1	GCF_028596225.1	GCF_028596225.1	GCF_028596225.1	GCF_028596225.1	GCF_028596225.1	GCF_028596225.1	1
	Mash Distance	0	0	0	0	0	0	3e-05	0	0	0	0	0	0	0	0	0	0
	ANI	100	100	100	100	100	100	100	100	100	100	100	100	100	100	100	100	1
	Con. DNA	99.77	99.78	99.79	99.78	99.82	99.82	99.04	99.79	99.79	99.79	99.79	99.8	99.78	99.79	99.8	99.79	0
	Taxonomy ID	562	562	562	562	562	562	562	562	562	562	562	562	562	562	562	562	1
	Assembly Status	complete	complete	complete	complete	complete	complete	complete	complete	complete	complete	complete	complete	complete	complete	complete	complete	1
	Organism	Escherichia coli ATCC 25922	Escherichia coli ATCC 25922	Escherichia coli ATCC 25922	Escherichia coli ATCC 25922	Escherichia coli ATCC 25922	Escherichia coli ATCC 25922	Escherichia coli ATCC 25922	Escherichia coli ATCC 25922	Escherichia coli ATCC 25922	Escherichia coli ATCC 25922	Escherichia coli ATCC 25922	Escherichia coli ATCC 25922	Escherichia coli ATCC 25922	Escherichia coli ATCC 25922	Escherichia coli ATCC 25922	Escherichia coli ATCC 25922	1
ABRicate + VFDB	No. of genes	129	129	129	129	129	129	129	129	129	129	129	129	129	129	129	129	1
	C_RS05810	100	100	100	100	100	100	100	100	100	100	100	100	100	100	100	100	1
	aslA	100	100	100	100	100	100	100	100	100	100	100	100	100	100	100	100	1
	cgsD	100	100	100	100	100	100	100	100	100	100	100	100	100	100	100	100	1
	cgsE	100	100	100	100	100	100	100	100	100	100	100	100	100	100	100	100	1
	cgsF	100	100	100	100	100	100	100	100	100	100	100	100	100	100	100	100	1
	cgsG	100	100	100	100	100	100	100	100	100	100	100	100	100	100	100	100	1
	chuA	100	100	100	100	100	100	100	100	100	100	100	100	100	100	100	100	1
	chuS	100	100	100	100	100	100	100	100	100	100	100	100	100	100	100	100	1
	chuT	100	100	100	100	100	100	100	100	100	100	100	100	100	100	100	100	1
	chuU	100	100	100	100	100	100	100	100	100	100	100	100	100	100	100	100	1
	chuV	100	100	100	100	100	100	100	100	100	100	100	100	100	100	100	100	1
	chuW	100	100	100	100	100	100	100	100	100	100	100	100	100	100	100	100	1
	chuX	100	100	100	100	100	100	100	100	100	100	100	100	100	100	100	100	1
	chuY	100	100	100	100	100	100	100	100	100	100	100	100	100	100	100	100	1
	clbA	100	100	100	100	100	100	100	100	100	100	100	100	100	100	100	100	1
	clbB	100	100	100	100	100	100	100	100	100	100	100	100	100	100	100	100	1
	clbC	100	100	100	100	100	100	100	100	100	100	100	100	100	100	100	100	1
	clbD	100	100	100	100	100	100	100	100	100	100	100	100	100	100	100	100	1
	clbE	100	100	100	100	100	100	100	100	100	100	100	100	100	100	100	100	1
	clbF	100	100	100	100	100	100	100	100	100	100	100	100	100	100	100	100	1
	clbG	100	100	100	100	100	100	100	100	100	100	100	100	100	100	100	100	1
	clbH	100	100	100	100	100	100	100	100	100	100	100	100	100	100	100	100	1
	clbI	100	100	100	100	100	100	100	100	100	100	100	100	100	100	100	100	1
	clbJ	100	100	100	100	100	100	100	100	100	100	100	100	100	100	100	100	1
	clbK	100	100	100	100	100	100	100	100	100	100	100	100	100	100	100	100	1
	clbL	100	100	100	100	100	100	100	100	100	100	100	100	100	100	100	100	1
	clbM	100	100	100	100	100	100	100	100	100	100	100	100	100	100	100	100	1
	clbN	100	100	100	100	100	100	100	100	100	100	100	100	100	100	100	100	1
	clbO	100	100	100	100	100	100	100	100	100	100	100	100	100	100	100	100	1
	clbP	100	100	100	100	100	100	100	100	100	100	100	100	100	100	100	100	1
	clbQ	100	100	100	100	100	100	100	100	100	100	100	100	100	100	100	100	1
	clbS	100	100	100	100	100	100	100	100	100	100	100	100	100	100	100	100	1
	csgA	100	100	100	100	100	100	100	100	100	100	100	100	100	100	100	100	1
	csgB	100	100	100	100	100	100	100	100	100	100	100	100	100	100	100	100	1
	csgC	100	100	100	100	100	100	100	100	100	100	100	100	100	100	100	100	1
	entA	100	100	100	100	100	100	100	100	100	100	100	100	100	100	100	100	1
	entB	100	100	100	100	100	100	100	100	100	100	100	100	100	100	100	100	1
	entC	100	100	100	100	100	100	100	100	100	100	100	100	100	100	100	100	1
	entD	100	100	100	100	100	100	100	100	100	100	100	100	100	100	100	100	1
	entE	100	100	100	100	100	100	100	100	100	100	100	100	100	100	100	100	1
	entF	100	100	100	100	100	100	100	100	100	100	100	100	100	100	100	100	1
	entS	100	100	100	100	100	100	100	100	100	100	100	100	100	100	100	100	1
	espL1	41.89	41.89	41.89	41.89	41.89	41.89	41.89	41.89	41.89	41.89	41.89	41.89	41.89	41.89	41.89	41.89	1
	fdeC	100	100	100	100	100	100	100	100	100	100	100	100	100	100	100	100	1
	fepA	100	100	100	100	100	100	100	100	100	100	100	100	100	100	100	100	1
	fepB	100	100	100	100	100	100	100	100	100	100	100	100	100	100	100	100	1
	fepC	100	100	100	100	100	100	100	100	100	100	100	100	100	100	100	100	1
	fepD	100	100	100	100	100	100	100	100	100	100	100	100	100	100	100	100	1
	fepE	100	100	100	100	100	100	100	100	100	100	100	100	100	100	100	100	1
	fepG	100	100	100	100	100	100	100	100	100	100	100	100	100	100	100	100	1
	fes	100	100	100	100	100	100	100	100	100	100	100	100	100	100	100	100	1
	fimB	67.66;33.67	67.66;33.67	67.66;33.67	67.66;33.67	67.66;33.67	67.66;33.67	67.66;33.67	67.66;33.67	67.66;33.67	67.66;33.67	67.66;33.67	67.66;33.67	67.66;33.67	67.66;33.67	67.66;33.67	67.66;33.67	1
	fimC	100	100	100	100	100	100	100	100	100	100	100	100	100	100	100	100	1
	fimD	100	100	100	100	100	100	100	100	100	100	100	100	100	100	100	100	1
	fimE	100	100	100	100	100	100	100	100	100	100	100	100	100	100	100	100	1
	fimF	100	100	100	100	100	100	100	100	100	100	100	100	100	100	100	100	1
	fimG	100	100	100	100	100	100	100	100	100	100	100	100	100	100	100	100	1
	fimH	100	100	100	100	100	100	100	100	100	100	100	100	100	100	100	100	1
	fimI	100	100	100	100	100	100	100	100	100	100	100	100	100	100	100	100	1
	focA	100	100	100	100	100	100	100	100	100	100	100	100	100	100	100	100	1
	focC	100	100	100	100	100	100	100	100	100	100	100	100	100	100	100	100	1
	focD	100	100	100	100	100	100	100	100	100	100	100	100	100	100	100	100	1
	focF	100	100	100	100	100	100	100	100	100	100	100	100	100	100	100	100	1
	focG	100	100	100	100	100	100	100	100	100	100	100	100	100	100	100	100	1
	focH	100	100	100	100	100	100	100	100	100	100	100	100	100	100	100	100	1
	focI	100	100	100	100	100	100	100	100	100	100	100	100	100	100	100	100	1
	fyuA/psn	100	100	100	100	100	100	100	100	100	100	100	100	100	100	100	100	1
	gspK	42.74	42.74	42.74	42.74	42.74	42.74	42.74	42.74	42.74	42.74	42.74	42.74	42.74	42.74	42.74	42.74	1
	gspL	99.92	99.92	99.92	99.92	99.92	99.92	99.92	99.92	99.92	99.92	99.92	99.92	99.92	99.92	99.92	99.92	1
	gspM	99.81	99.81	99.81	99.81	99.81	99.81	99.81	99.81	99.81	99.81	99.81	99.81	99.81	99.81	99.81	99.81	1
	hlyA	100	100	100	100	100	100	100	100	100	100	100	100	100	100	100	100	1
	hlyB	100	100	100	100	100	100	100	100	100	100	100	100	100	100	100	100	1
	hlyC	100	100	100	100	100	100	100	100	100	100	100	100	100	100	100	100	1
	hlyD	100	100	100	100	100	100	100	100	100	100	100	100	100	100	100	100	1
	ibeB	100	100	100	100	100	100	100	100	100	100	100	100	100	100	100	100	1
	ibeC	100	100	100	100	100	100	100	100	100	100	100	100	100	100	100	100	1
	iroB	100	100	100	100	100	100	100	100	100	100	100	100	100	100	100	100	1
	iroC	100	100	100	100	100	100	100	100	100	100	100	100	100	100	100	100	1
	iroD	100	100	100	100	100	100	100	100	100	100	100	100	100	100	100	100	1
	iroE	100	100	100	100	100	100	100	100	100	100	100	100	100	100	100	100	1
	iroN	100	100	100	100	100	100	100	100	100	100	100	100	100	100	100	100	1
	irp1	100	100	100	100	100	100	100	100	100	100	100	100	100	100	100	100	1
	irp2	100	100	100	100	100	100	100	100	100	100	100	100	100	100	100	100	1
	iucA	100	100	100	100	100	100	100	100	100	100	100	100	100	100	100	100	1
	iucB	100	100	100	100	100	100	100	100	100	100	100	100	100	100	100	100	1
	iucC	100	100	100	100	100	100	100	100	100	100	100	100	100	100	100	100	1
	iucD	100	100	100	100	100	100	100	100	100	100	100	100	100	100	100	100	1
	iutA	100	100	100	100	100	100	100	100	100	100	100	100	100	100	100	100	1
	kpsC	99.8	99.8	99.8	99.8	99.8	99.8	99.8	99.8	99.8	99.8	99.8	99.8	99.8	99.8	99.8	99.8	1
	kpsD	100	100	100	100	100	100	100	100	100	100	100	100	100	100	100	100	1
	kpsE	100	100	100	100	100	100	100	100	100	100	100	100	100	100	100	100	1
	kpsF	100	100	100	100	100	100	100	100	100	100	100	100	100	100	100	100	1
	kpsM	100	100	100	100	100	100	100	100	100	100	100	100	100	100	100	100	1
	kpsS	97.18	97.18	97.18	97.18	97.18	97.18	97.18	97.18	97.18	97.18	97.18	97.18	97.18	97.18	97.18	97.18	1
	kpsU	100	100	100	100	100	100	100	100	100	100	100	100	100	100	100	100	1
	ompA	100	100	100	100	100	100	100	100	100	100	100	100	100	100	100	100	1
	papA	100	100	100	100	100	100	100	100	100	100	100	100	100	100	100	100	1
	papB	100	100	100	100	100	100	100	100	100	100	100	100	100	100	100	100	1
	papC	100	100	100	100	100	100	100	100	100	100	100	100	100	100	100	100	1
	papD	100	100	100	100	100	100	100	100	100	100	100	100	100	100	100	100	1
	papF	100	100	100	100	100	100	100	100	100	100	100	100	100	100	100	100	1
	papG	100	100	100	100	100	100	100	100	100	100	100	100	100	100	100	100	1
	papH	100	100	100	100	100	100	100	100	100	100	100	100	100	100	100	100	1
	papI	100	100	100	100	100	100	100	100	100	100	100	100	100	100	100	100	1
	papJ	100	100	100	100	100	100	100	100	100	100	100	100	100	100	100	100	1
	papK	100	100	100	100	100	100	100	100	100	100	100	100	100	100	100	100	1
	papX	100	100	100	100	100	100	100	100	100	100	100	100	100	100	100	100	1
	pic	100	100	100	100	100	100	100	100	100	100	100	100	100	100	100	100	1
	rpoS	99.7	99.7	99.7	99.7	99.7	99.7	99.7	99.7	99.7	99.7	99.7	99.7	99.7	99.7	99.7	99.7	1
	sat	100	100	100	100	100	100	100	100	100	100	100	100	100	100	100	100	1
	sfaC	100	100	100	100	100	100	100	100	100	100	100	100	100	100	100	100	1
	sfaX	100	100	100	100	100	100	100	100	100	100	100	100	100	100	100	100	1
	sfaY	100	100	100	100	100	100	100	100	100	100	100	100	100	100	100	100	1
	tcpC	100	100	100	100	100	100	100	100	100	100	100	100	100	100	100	100	1
	vat	100	100	100	100	100	100	100	100	100	100	100	100	100	100	100	100	1
	yagV/ecpE	99.72	99.72	99.72	99.72	99.72	99.72	99.72	99.72	99.72	99.72	99.72	99.72	99.72	99.72	99.72	99.72	1
	yagW/ecpD	100	100	100	100	100	100	100	100	100	100	100	100	100	100	100	100	1
	yagX/ecpC	100	100	100	100	100	100	100	100	100	100	100	100	100	100	100	100	1
	yagY/ecpB	100	100	100	100	100	100	100	100	100	100	100	100	100	100	100	100	1
	yagZ/ecpA	100	100	100	100	100	100	100	100	100	100	100	100	100	100	100	100	1
	ybtA	100	100	100	100	100	100	100	100	100	100	100	100	100	100	100	100	1
	ybtE	100	100	100	100	100	100	100	100	100	100	100	100	100	100	100	100	1
	ybtP	100	100	100	100	100	100	100	100	100	100	100	100	100	100	100	100	1
	ybtQ	100	100	100	100	100	100	100	100	100	100	100	100	100	100	100	100	1
	ybtS	100	100	100	100	100	100	100	100	100	100	100	100	100	100	100	100	1
	ybtT	100	100	100	100	100	100	100	100	100	100	100	100	100	100	100	100	1
	ybtU	100	100	100	100	100	100	100	100	100	100	100	100	100	100	100	100	1
	ybtX	100	100	100	100	100	100	100	100	100	100	100	100	100	100	100	100	1
	ykgK/ecpR	100	100	100	100	100	100	100	100	100	100	100	100	100	100	100	100	1
MLST	Scheme	ecoli_achtman_4	ecoli_achtman_4	ecoli_achtman_4	ecoli_achtman_4	ecoli_achtman_4	ecoli_achtman_4	ecoli_achtman_4	ecoli_achtman_4	ecoli_achtman_4	ecoli_achtman_4	ecoli_achtman_4	ecoli_achtman_4	ecoli_achtman_4	ecoli_achtman_4	ecoli_achtman_4	ecoli_achtman_4	1
	ST	73	73	73	73	73	73	73	73	73	73	73	73	73	73	73	73	1
	Allele	adk(36)	adk(36)	adk(36)	adk(36)	adk(36)	adk(36)	adk(36)	adk(36)	adk(36)	adk(36)	adk(36)	adk(36)	adk(36)	adk(36)	adk(36)	adk(36)	1
	Allele	fumC(24)	fumC(24)	fumC(24)	fumC(24)	fumC(24)	fumC(24)	fumC(24)	fumC(24)	fumC(24)	fumC(24)	fumC(24)	fumC(24)	fumC(24)	fumC(24)	fumC(24)	fumC(24)	1
	Allele	gyrB(9)	gyrB(9)	gyrB(9)	gyrB(9)	gyrB(9)	gyrB(9)	gyrB(9)	gyrB(9)	gyrB(9)	gyrB(9)	gyrB(9)	gyrB(9)	gyrB(9)	gyrB(9)	gyrB(9)	gyrB(9)	1
	Allele	icd(13)	icd(13)	icd(13)	icd(13)	icd(13)	icd(13)	icd(13)	icd(13)	icd(13)	icd(13)	icd(13)	icd(13)	icd(13)	icd(13)	icd(13)	icd(13)	1
	Allele	mdh(17)	mdh(17)	mdh(17)	mdh(17)	mdh(17)	mdh(17)	mdh(17)	mdh(17)	mdh(17)	mdh(17)	mdh(17)	mdh(17)	mdh(17)	mdh(17)	mdh(17)	mdh(17)	1
	Allele	purA(11)	purA(11)	purA(11)	purA(11)	purA(11)	purA(11)	purA(11)	purA(11)	purA(11)	purA(11)	purA(11)	purA(11)	purA(11)	purA(11)	purA(11)	purA(11)	1
	Allele	recA(25)	recA(25)	recA(25)	recA(25)	recA(25)	recA(25)	recA(25)	recA(25)	recA(25)	recA(25)	recA(25)	recA(25)	recA(25)	recA(25)	recA(25)	recA(25)	1
ABRicate + argannot	No. of genes	3	3	3	3	3	3	3	3	3	3	3	3	3	3	3	3	1
	(Bla)AmpC2_Ecoli	100	100	100	100	100	100	100	100	100	100	100	100	100	100	100	100	1
	(Bla)Penicillin_Binding_Protein_Ecoli	100	100	100	100	100	100	100	100	100	100	100	100	100	100	100	100	1
	(Bla)ampH_Ecoli	100	100	100	100	100	100	100	100	100	100	100	100	100	100	100	100	1
ABRicate + CARD	No. of genes	43	43	43	43	43	43	43	43	43	43	43	43	43	43	43	43	1
	AcrE	100	100	100	100	100	100	100	100	100	100	100	100	100	100	100	100	1
	AcrF	100	100	100	100	100	100	100	100	100	100	100	100	100	100	100	100	1
	AcrS	100	100	100	100	100	100	100	100	100	100	100	100	100	100	100	100	1
	CRP	100	100	100	100	100	100	100	100	100	100	100	100	100	100	100	100	1
	EC-5	100	100	100	100	100	100	100	100	100	100	100	100	100	100	100	100	1
	Escherichia_coli_acrA	100	100	100	100	100	100	100	100	100	100	100	100	100	100	100	100	1
	Escherichia_coli_emrE	100	100	100	100	100	100	100	100	100	100	100	100	100	100	100	100	1
	Escherichia_coli_mdfA	100	100	100	100	100	100	100	100	100	100	100	100	100	100	100	100	1
	H-NS	100	100	100	100	100	100	100	100	100	100	100	100	100	100	100	100	1
	OmpA	96.89	96.89	96.89	96.89	96.89	96.89	96.89	96.89	96.89	96.89	96.89	96.89	96.89	96.89	96.89	96.89	1
	PmrF	100	100	100	100	100	100	100	100	100	100	100	100	100	100	100	100	1
	TolC	100	100	100	100	100	100	100	100	100	100	100	100	100	100	100	100	1
	YojI	100	100	100	100	100	100	100	100	100	100	100	100	100	100	100	100	1
	acrB	100	100	100	100	100	100	100	100	100	100	100	100	100	100	100	100	1
	acrD	100	100	100	100	100	100	100	100	100	100	100	100	100	100	100	100	1
	bacA	99.76	99.76	99.76	99.76	99.76	99.76	99.76	99.76	99.76	99.76	99.76	99.76	99.76	99.76	99.76	99.76	1
	cpxA	100	100	100	100	100	100	100	100	100	100	100	100	100	100	100	100	1
	emrA	100	100	100	100	100	100	100	100	100	100	100	100	100	100	100	100	1
	emrB	100	100	100	100	100	100	100	100	100	100	100	100	100	100	100	100	1
	emrK	100	100	100	100	100	100	100	100	100	100	100	100	100	100	100	100	1
	emrR	100	100	100	100	100	100	100	100	100	100	100	100	100	100	100	100	1
	emrY	100	100	100	100	100	100	100	100	100	100	100	100	100	100	100	100	1
	eptA	100	100	100	100	100	100	100	100	100	100	100	100	100	100	100	100	1
	evgA	100	100	100	100	100	100	100	100	100	100	100	100	100	100	100	100	1
	evgS	100	100	100	100	100	100	100	100	100	100	100	100	100	100	100	100	1
	gadW	100	100	100	100	100	100	100	100	100	100	100	100	100	100	100	100	1
	gadX	100	100	100	100	100	100	100	100	100	100	100	100	100	100	100	100	1
	kdpE	99.26	99.26	99.26	99.26	99.26	99.26	99.26	99.26	99.26	99.26	99.26	99.26	99.26	99.26	99.26	99.26	1
	leuO	100	100	100	100	100	100	100	100	100	100	100	100	100	100	100	100	1
	marA	100	100	100	100	100	100	100	100	100	100	100	100	100	100	100	100	1
	mdtA	100	100	100	100	100	100	100	100	100	100	100	100	100	100	100	100	1
	mdtB	100	100	100	100	100	100	100	100	100	100	100	100	100	100	100	100	1
	mdtC	100	100	100	100	100	100	100	100	100	100	100	100	100	100	100	100	1
	mdtE	100	100	100	100	100	100	100	100	100	100	100	100	100	100	100	100	1
	mdtF	100	100	100	100	100	100	100	100	100	100	100	100	100	100	100	100	1
	mdtG	100	100	100	100	100	100	100	100	100	100	100	100	100	100	100	100	1
	mdtH	100	100	100	100	100	100	100	100	100	100	100	100	100	100	100	100	1
	mdtM	100	100	100	100	100	100	100	100	100	100	100	100	100	100	100	100	1
	mdtN	100	100	100	100	100	100	100	100	100	100	100	100	100	100	100	100	1
	mdtO	100	100	100	100	100	100	100	100	100	100	100	100	100	100	100	100	1
	mdtP	100	100	100	100	100	100	100	100	100	100	100	100	100	100	100	100	1
	msbA	100	100	100	100	100	100	100	100	100	100	100	100	100	100	100	100	1
	ugd	100	100	100	100	100	100	100	100	100	100	100	100	100	100	100	100	1
ABRicate + MEGARES	No. of genes	53	53	53	53	53	53	53	53	53	53	53	53	53	53	53	53	1
	ACRA	100	100	100	100	100	100	100	100	100	100	100	100	100	100	100	100	1
	ACRB	100	100	100	100	100	100	100	100	100	100	100	100	100	100	100	100	1
	ACRD	100	100	100	100	100	100	100	100	100	100	100	100	100	100	100	100	1
	ACRE	100	100	100	100	100	100	100	100	100	100	100	100	100	100	100	100	1
	ACRF	100	100	100	100	100	100	100	100	100	100	100	100	100	100	100	100	1
	ACRS	100	100	100	100	100	100	100	100	100	100	100	100	100	100	100	100	1
	AMPH	100	100	100	100	100	100	100	100	100	100	100	100	100	100	100	100	1
	ASMA	99.95	99.95	99.95	99.95	99.95	99.95	99.95	99.95	99.95	99.95	99.95	99.95	99.95	99.95	99.95	99.95	1
	BACA	99.76	99.76	99.76	99.76	99.76	99.76	99.76	99.76	99.76	99.76	99.76	99.76	99.76	99.76	99.76	99.76	1
	BAER	99.86	99.86	99.86	99.86	99.86	99.86	99.86	99.86	99.86	99.86	99.86	99.86	99.86	99.86	99.86	99.86	1
	BAES	100	100	100	100	100	100	100	100	100	100	100	100	100	100	100	100	1
	BCR	100	100	100	100	100	100	100	100	100	100	100	100	100	100	100	100	1
	BLAEC	100	100	100	100	100	100	100	100	100	100	100	100	100	100	100	100	1
	CPXAR	100.00;100.00	100.00;100.00	100.00;100.00	100.00;100.00	100.00;100.00	100.00;100.00	100.00;100.00	100.00;100.00	100.00;100.00	100.00;100.00	100.00;100.00	100.00;100.00	100.00;100.00	100.00;100.00	100.00;100.00	100.00;100.00	1
	CRP	100	100	100	100	100	100	100	100	100	100	100	100	100	100	100	100	1
	EMRA	100	100	100	100	100	100	100	100	100	100	100	100	100	100	100	100	1
	EMRB	100	100	100	100	100	100	100	100	100	100	100	100	100	100	100	100	1
	EMRD	100	100	100	100	100	100	100	100	100	100	100	100	100	100	100	100	1
	EMRK	100	100	100	100	100	100	100	100	100	100	100	100	100	100	100	100	1
	EMRR	100	100	100	100	100	100	100	100	100	100	100	100	100	100	100	100	1
	EMRY	100	100	100	100	100	100	100	100	100	100	100	100	100	100	100	100	1
	EPTA	100	100	100	100	100	100	100	100	100	100	100	100	100	100	100	100	1
	EVGS	100	100	100	100	100	100	100	100	100	100	100	100	100	100	100	100	1
	GADW	100	100	100	100	100	100	100	100	100	100	100	100	100	100	100	100	1
	GADX	100	100	100	100	100	100	100	100	100	100	100	100	100	100	100	100	1
	HNS	100	100	100	100	100	100	100	100	100	100	100	100	100	100	100	100	1
	KDPE	99.26	99.26	99.26	99.26	99.26	99.26	99.26	99.26	99.26	99.26	99.26	99.26	99.26	99.26	99.26	99.26	1
	MARA	100	100	100	100	100	100	100	100	100	100	100	100	100	100	100	100	1
	MARR	100	100	100	100	100	100	100	100	100	100	100	100	100	100	100	100	1
	MDFA	100	100	100	100	100	100	100	100	100	100	100	100	100	100	100	100	1
	MDTA	100	100	100	100	100	100	100	100	100	100	100	100	100	100	100	100	1
	MDTB	100	100	100	100	100	100	100	100	100	100	100	100	100	100	100	100	1
	MDTC	100	100	100	100	100	100	100	100	100	100	100	100	100	100	100	100	1
	MDTE	100	100	100	100	100	100	100	100	100	100	100	100	100	100	100	100	1
	MDTF	100	100	100	100	100	100	100	100	100	100	100	100	100	100	100	100	1
	MDTG	100	100	100	100	100	100	100	100	100	100	100	100	100	100	100	100	1
	MDTH	100	100	100	100	100	100	100	100	100	100	100	100	100	100	100	100	1
	MDTI	100	100	100	100	100	100	100	100	100	100	100	100	100	100	100	100	1
	MDTJ	100	100	100	100	100	100	100	100	100	100	100	100	100	100	100	100	1
	MDTK	99.93	99.93	99.93	99.93	99.93	99.93	99.93	99.93	99.93	99.93	99.93	99.93	99.93	99.93	99.93	99.93	1
	MDTM	100	100	100	100	100	100	100	100	100	100	100	100	100	100	100	100	1
	MDTN	100	100	100	100	100	100	100	100	100	100	100	100	100	100	100	100	1
	MDTO	100	100	100	100	100	100	100	100	100	100	100	100	100	100	100	100	1
	MDTP	100	100	100	100	100	100	100	100	100	100	100	100	100	100	100	100	1
	MSBA	100	100	100	100	100	100	100	100	100	100	100	100	100	100	100	100	1
	MVRC	100	100	100	100	100	100	100	100	100	100	100	100	100	100	100	100	1
	OMPA	96.89	96.89	96.89	96.89	96.89	96.89	96.89	96.89	96.89	96.89	96.89	96.89	96.89	96.89	96.89	96.89	1
	PBP2	100	100	100	100	100	100	100	100	100	100	100	100	100	100	100	100	1
	PMRF	100	100	100	100	100	100	100	100	100	100	100	100	100	100	100	100	1
	ROBA	100	100	100	100	100	100	100	100	100	100	100	100	100	100	100	100	1
	SOXS	99.69	99.69	99.69	99.69	99.69	99.69	99.69	99.69	99.69	99.69	99.69	99.69	99.69	99.69	99.69	99.69	1
	UGD	100	100	100	100	100	100	100	100	100	100	100	100	100	100	100	100	1
	YOGI	100	100	100	100	100	100	100	100	100	100	100	100	100	100	100	100	1
ABRicate + NCBI	No. of genes	1	1	1	1	1	1	1	1	1	1	1	1	1	1	1	1	1
	blaEC-19	100	100	100	100	100	100	100	100	100	100	100	100	100	100	100	100	1
ABRicate + Resfinder	No. of genes	0	0	0	0	0	0	0	0	0	0	0	0	0	0	0	0	1
AMRfinderplus	glpT_E448K	100	100	100	100	100	100	100	100	100	100	100	100	100	100	100	100	1
	pmrB_E123D	100	100	100	100	100	100	100	100	100	100	100	100	100	100	100	100	1
Resistance Gene Identifier CARD (Best_Hit_ARO)	gadX	100	100	100	100	100	100	100	100	100	100	100	100	100	100	100	100	1
	gadW	100	100	100	100	100	100	100	100	100	100	100	100	100	100	100	100	1
	mdtF	100	100	100	100	100	100	100	100	100	100	100	100	100	100	100	100	1
	mdtE	100	100	100	100	100	100	100	100	100	100	100	100	100	100	100	100	1
	CRP	100	100	100	100	100	100	100	100	100	100	100	100	100	100	100	100	1
	AcrF	100	100	100	100	100	100	100	100	100	100	100	100	100	100	100	100	1
	AcrE	100	100	100	100	100	100	100	100	100	100	100	100	100	100	100	100	1
	AcrS	100	100	100	100	100	100	100	100	100	100	100	100	100	100	100	100	1
	bacA	100	100	100	100	100	100	100	100	100	100	100	100	100	100	100	100	1
	TolC	99.6	99.6	99.6	99.6	99.6	99.6	99.6	99.6	99.6	99.6	99.6	99.6	99.6	99.6	99.6	99.6	1
	rsmA	100	100	100	100	100	100	100	100	100	100	100	100	100	100	100	100	1
	emrB	100	100	100	100	100	100	100	100	100	100	100	100	100	100	100	100	1
	emrA	100	100	100	100	100	100	100	100	100	100	100	100	100	100	100	100	1
	emrR	100	100	100	100	100	100	100	100	100	100	100	100	100	100	100	100	1
	acrD	100	100	100	100	100	100	100	100	100	100	100	100	100	100	100	100	1
	evgS	100	100	100	100	100	100	100	100	100	100	100	100	100	100	100	100	1
	evgA	100	100	100	100	100	100	100	100	100	100	100	100	100	100	100	100	1
	emrK	110.26	110.26	110.26	110.26	110.26	110.26	110.26	110.26	110.26	110.26	110.26	110.26	110.26	110.26	110.26	110.26	1
	emrY	100	100	100	100	100	100	100	100	100	100	100	100	100	100	100	100	1
	ArnT	99.82	99.82	99.82	99.82	99.82	99.82	99.82	99.82	99.82	99.82	99.82	99.82	99.82	99.82	99.82	99.82	1
	PmrF	100	100	100	100	100	100	100	100	100	100	100	100	100	100	100	100	1
	YojI	100	100	100	100	100	100	100	100	100	100	100	100	100	100	100	100	1
	mdtC	100	100	100	100	100	100	100	100	100	100	100	100	100	100	100	100	1
	mdtB	100	100	100	100	100	100	100	100	100	100	100	100	100	100	100	100	1
	mdtA	100	100	100	100	100	100	100	100	100	100	100	100	100	100	100	100	1
	ugd	100	100	100	100	100	100	100	100	100	100	100	100	100	100	100	100	1
	Escherichia coli emrE	100	100	100	100	100	100	100	100	100	100	100	100	100	100	100	100	1
	Klebsiella pneumoniae KpnE	100.83	100.83	100.83	100.83	100.83	100.83	100.83	100.83	100.83	100.83	100.83	100.83	100.83	100.83	100.83	100.83	1
	Klebsiella pneumoniae KpnF	100	100	100	100	100	100	100	100	100	100	100	100	100	100	100	100	1
	marA	100	100	100	100	100	100	100	100	100	100	100	100	100	100	100	100	1
	H-NS	100	100	100	100	100	100	100	100	100	100	100	100	100	100	100	100	1
	mdtH	100	100	100	100	100	100	100	100	100	100	100	100	100	100	100	100	1
	mdtG	100	100	100	100	100	100	100	100	100	100	100	100	100	100	100	100	1
	msbA	100	100	100	100	100	100	100	100	100	100	100	100	100	100	100	100	1
	Escherichia coli mdfA	100	100	100	100	100	100	100	100	100	100	100	100	100	100	100	100	1
	kdpE	100	100	100	100	100	100	100	100	100	100	100	100	100	100	100	100	1
	Escherichia coli acrA	100	100	100	100	100	100	100	100	100	100	100	100	100	100	100	100	1
	acrB	100	100	100	100	100	100	100	100	100	100	100	100	100	100	100	100	1
	vanG	104.3	104.3	104.3	104.3	104.3	104.3	104.3	104.3	104.3	104.3	104.3	104.3	104.3	104.3	104.3	104.3	1
	leuO	100	100	100	100	100	100	100	100	100	100	100	100	100	100	100	100	1
	mdtM	100	100	100	100	100	100	100	100	100	100	100	100	100	100	100	100	1
	EC-5	100	100	100	100	100	100	100	100	100	100	100	100	100	100	100	100	1
	eptA	100	100	100	100	100	100	100	100	100	100	100	100	100	100	100	100	1
	mdtN	100	100	100	100	100	100	100	100	100	100	100	100	100	100	100	100	1
	mdtO	100	100	100	100	100	100	100	100	100	100	100	100	100	100	100	100	1
	mdtP	100	100	100	100	100	100	100	100	100	100	100	100	100	100	100	100	1
	cpxA	100	100	100	100	100	100	100	100	100	100	100	100	100	100	100	100	1
	Escherichia coli GlpT with mutation conferring resistance to fosfomycin	100	100	100	100	100	100	100	100	100	100	100	100	100	100	100	100	1
	Haemophilus influenzae PBP3 conferring resistance to beta-lactam antibiotics	96.39	96.39	96.39	96.39	96.39	96.39	96.39	96.39	96.39	96.39	96.39	96.39	96.39	96.39	96.39	96.39	1
	Escherichia coli EF-Tu mutants conferring resistance to Pulvomycin	96.33; 96.33	96.33; 96.33	96.33; 96.33	96.33; 96.33	96.33; 96.33	96.33; 96.33	96.33; 96.33	96.33; 96.33	96.33; 96.33	96.33; 96.33	96.33; 96.33	96.33; 96.33	96.33; 96.33	96.33; 96.33	96.33; 96.33	96.33; 96.33	1
	baeR	100	100	100	100	100	100	100	100	100	100	100	100	100	100	100	100	1
	Escherichia coli AcrAB-TolC with MarR mutations conferring resistance to ciprofloxacin and tetracycline	100	100	100	100	100	100	100	100	100	100	100	100	100	100	100	100	1
	Escherichia coli AcrAB-TolC with AcrR mutation conferring resistance to ciprofloxacin, tetracycline, and ceftazidime	100	100	100	100	100	100	100	100	100	100	100	100	100	100	100	100	1
	Escherichia coli soxR with mutation conferring antibiotic resistance	100	100	100	100	100	100	100	100	100	100	100	100	100	100	100	100	1
	Escherichia coli soxS with mutation conferring antibiotic resistance	100	100	100	100	100	100	100	100	100	100	100	100	100	100	100	100	1
Resfinder	n. genes	0	0	0	0	0	0	0	0	0	0	0	0	0	0	0	0	1

## Sheet: T7-B
Table 7B: Reproducibility of various genomic analyses across replicates of the sample ATCC35218.
		Short + long read								Long read only
		ATCC35218_Rep_1	ATCC35218_Rep_2	ATCC35218_Rep_3	ATCC35218_Rep_4	ATCC35218_Rep_5	ATCC35218_Rep_6	ATCC35218_Rep_7	ATCC35218_Rep_8	ATCC35218_Rep_1	ATCC35218_Rep_2	ATCC35218_Rep_3	ATCC35218_Rep_4	ATCC35218_Rep_5	ATCC35218_Rep_6	ATCC35218_Rep_7	ATCC35218_Rep_8
Kraken	Kraken best match	Escherichia coli	Escherichia coli	Escherichia coli	Escherichia coli	Escherichia coli	Escherichia coli	Escherichia coli	Escherichia coli	Escherichia coli	Escherichia coli	Escherichia coli	Escherichia coli	Escherichia coli	Escherichia coli	Escherichia coli	Escherichia coli	1
	%Kraken best match	100	100	100	100	100	100	100	100	100	100	100	100	100	100	100	100	1
FastANI	ANI (%) to the reference	99.9	99.9	99.9	99.9	99.9	99.9	99.9	99.9	99.9	99.9	99.9	99.9	99.9	99.9	99.9	99.9	1
CheckM	Marker lineage	f__Enterobacteriaceae (UID5124)	f__Enterobacteriaceae (UID5124)	f__Enterobacteriaceae (UID5124)	f__Enterobacteriaceae (UID5124)	f__Enterobacteriaceae (UID5124)	f__Enterobacteriaceae (UID5124)	f__Enterobacteriaceae (UID5124)	f__Enterobacteriaceae (UID5124)	f__Enterobacteriaceae (UID5124)	f__Enterobacteriaceae (UID5124)	f__Enterobacteriaceae (UID5124)	f__Enterobacteriaceae (UID5124)	f__Enterobacteriaceae (UID5124)	f__Enterobacteriaceae (UID5124)	f__Enterobacteriaceae (UID5124)	f__Enterobacteriaceae (UID5124)	1
	Completeness	99.97	99.97	99.97	99.97	99.97	99.97	99.97	99.97	99.97	99.97	99.97	99.97	99.97	99.97	99.97	99.97	1
	Contamination	0.07	0.07	0.07	0.07	0.07	0.07	0.07	0.07	0.07	0.07	0.07	0.07	0.07	0.07	0.07	0.07	1
	Strain heterogeneity	0	0	0	0	0	0	0	0	0	0	0	0	0	0	0	0	1
Referenceseeker	Closest Reference	GCF_001683435.1	GCF_001683435.1	GCF_002859105.1	GCF_001683435.1	GCF_001683435.1	GCF_001683435.1	GCF_001683435.1	GCF_001683435.1	GCF_001683435.1	GCF_001683435.1	GCF_001683435.1	GCF_001683435.1	GCF_001683435.1	GCF_001683435.1	GCF_001683435.1	GCF_001683435.1	0
	Mash Distance	0.00074	0.00074	0.00078	0.00074	0.00074	0.00074	0.00074	0.00074	0.00074	0.00074	0.00074	0.00074	0.00074	0.00074	0.00074	0.00074	0
	ANI	99.99	99.99	99.98	99.99	99.99	99.99	99.99	99.99	99.99	99.99	99.99	99.99	99.99	99.99	99.99	99.99	0
	Con. DNA	96.78	96.78	96.64	96.78	96.78	96.78	96.78	96.78	96.78	96.79	96.79	96.79	96.79	96.79	96.79	96.78	0
	Taxonomy ID	562	562	562	562	562	562	562	562	562	562	562	562	562	562	562	562	1
	Assembly Status	complete	complete	complete	complete	complete	complete	complete	complete	complete	complete	complete	complete	complete	complete	complete	complete	1
	Organism	Escherichia coli K-15KW01	Escherichia coli K-15KW01	Escherichia coli BH100 substr. MG2017	Escherichia coli K-15KW01	Escherichia coli K-15KW01	Escherichia coli K-15KW01	Escherichia coli K-15KW01	Escherichia coli K-15KW01	Escherichia coli K-15KW01	Escherichia coli K-15KW01	Escherichia coli K-15KW01	Escherichia coli K-15KW01	Escherichia coli K-15KW01	Escherichia coli K-15KW01	Escherichia coli K-15KW01	Escherichia coli K-15KW01	0
Abricate + VFDB	No. of genes	132	132	132	132	132	132	132	132	132	132	132	132	132	132	132	132	1
	C_RS05810	100	100	100	100	100	100	100	100	100	100	100	100	100	100	100	100	1
	aslA	100	100	100	100	100	100	100	100	100	100	100	100	100	100	100	100	1
	cfaC	100	100	100	100	100	100	100	100	100	100	100	100	100	100	100	100	1
	cgsD	100	100	100	100	100	100	100	100	100	100	100	100	100	100	100	100	1
	cgsE	100	100	100	100	100	100	100	100	100	100	100	100	100	100	100	100	1
	cgsF	100	100	100	100	100	100	100	100	100	100	100	100	100	100	100	100	1
	cgsG	100	100	100	100	100	100	100	100	100	100	100	100	100	100	100	100	1
	chuA	100	100	100	100	100	100	100	100	100	100	100	100	100	100	100	100	1
	chuS	100	100	100	100	100	100	100	100	100	100	100	100	100	100	100	100	1
	chuT	100	100	100	100	100	100	100	100	100	100	100	100	100	100	100	100	1
	chuU	100	100	100	100	100	100	100	100	100	100	100	100	100	100	100	100	1
	chuV	100	100	100	100	100	100	100	100	100	100	100	100	100	100	100	100	1
	chuW	100	100	100	100	100	100	100	100	100	100	100	100	100	100	100	100	1
	chuX	100	100	100	100	100	100	100	100	100	100	100	100	100	100	100	100	1
	chuY	100	100	100	100	100	100	100	100	100	100	100	100	100	100	100	100	1
	clbA	100	100	100	100	100	100	100	100	100	100	100	100	100	100	100	100	1
	clbB	100	100	100	100	100	100	100	100	100	100	100	100	100	100	100	100	1
	clbC	100	100	100	100	100	100	100	100	100	100	100	100	100	100	100	100	1
	clbD	100	100	100	100	100	100	100	100	100	100	100	100	100	100	100	100	1
	clbE	100	100	100	100	100	100	100	100	100	100	100	100	100	100	100	100	1
	clbF	100	100	100	100	100	100	100	100	100	100	100	100	100	100	100	100	1
	clbG	100	100	100	100	100	100	100	100	100	100	100	100	100	100	100	100	1
	clbH	100	100	100	100	100	100	100	100	100	100	100	100	100	100	100	100	1
	clbI	100	100	100	100	100	100	100	100	100	100	100	100	100	100	100	100	1
	clbJ	100	100	100	100	100	100	100	100	100	100	100	100	100	100	100	100	1
	clbK	100	100	100	100	100	100	100	100	100	100	100	100	100	100	100	100	1
	clbL	100	100	100	100	100	100	100	100	100	100	100	100	100	100	100	100	1
	clbM	100	100	100	100	100	100	100	100	100	100	100	100	100	100	100	100	1
	clbN	100	100	100	100	100	100	100	100	100	100	100	100	100	100	100	100	1
	clbO	100	100	100	100	100	100	100	100	100	100	100	100	100	100	100	100	1
	clbP	100	100	100	100	100	100	100	100	100	100	100	100	100	100	100	100	1
	clbQ	100	100	100	100	100	100	100	100	100	100	100	100	100	100	100	100	1
	clbS	100	100	100	100	100	100	100	100	100	100	100	100	100	100	100	100	1
	cnf1	100	100	100	100	100	100	100	100	100	100	100	100	100	100	100	100	1
	csgA	100	100	100	100	100	100	100	100	100	100	100	100	100	100	100	100	1
	csgB	100	100	100	100	100	100	100	100	100	100	100	100	100	100	100	100	1
	csgC	100	100	100	100	100	100	100	100	100	100	100	100	100	100	100	100	1
	entA	100	100	100	100	100	100	100	100	100	100	100	100	100	100	100	100	1
	entB	100	100	100	100	100	100	100	100	100	100	100	100	100	100	100	100	1
	entC	100	100	100	100	100	100	100	100	100	100	100	100	100	100	100	100	1
	entD	100	100	100	100	100	100	100	100	100	100	100	100	100	100	100	100	1
	entE	100	100	100	100	100	100	100	100	100	100	100	100	100	100	100	100	1
	entF	99.28	99.28	99.28	99.28	99.28	99.28	99.28	99.28	99.28	99.28	99.28	99.28	99.28	99.28	99.28	99.28	1
	entS	100	100	100	100	100	100	100	100	100	100	100	100	100	100	100	100	1
	espL1	41.89	41.89	41.89	41.89	41.89	41.89	41.89	41.89	41.89	41.89	41.89	41.89	41.89	41.89	41.89	41.89	1
	fdeC	99.93	99.93	99.93	99.93	99.93	99.93	99.93	99.93	99.93	99.93	99.93	99.93	99.93	99.93	99.93	99.93	1
	fepA	100	100	100	100	100	100	100	100	100	100	100	100	100	100	100	100	1
	fepB	100	100	100	100	100	100	100	100	100	100	100	100	100	100	100	100	1
	fepC	100	100	100	100	100	100	100	100	100	100	100	100	100	100	100	100	1
	fepD	100	100	100	100	100	100	100	100	100	100	100	100	100	100	100	100	1
	fepE	100	100	100	100	100	100	100	100	100	100	100	100	100	100	100	100	1
	fepG	100	100	100	100	100	100	100	100	100	100	100	100	100	100	100	100	1
	fes	100	100	100	100	100	100	100	100	100	100	100	100	100	100	100	100	1
	fimA	100	100	100	100	100	100	100	100	100	100	100	100	100	100	100	100	1
	fimB	100	100	100	100	100	100	100	100	100	100	100	100	100	100	100	100	1
	fimC	100	100	100	100	100	100	100	100	100	100	100	100	100	100	100	100	1
	fimD	100	100	100	100	100	100	100	100	100	100	100	100	100	100	100	100	1
	fimE	100	100	100	100	100	100	100	100	100	100	100	100	100	100	100	100	1
	fimF	100	100	100	100	100	100	100	100	100	100	100	100	100	100	100	100	1
	fimG	100	100	100	100	100	100	100	100	100	100	100	100	100	100	100	100	1
	fimH	100	100	100	100	100	100	100	100	100	100	100	100	100	100	100	100	1
	fimI	100	100	100	100	100	100	100	100	100	100	100	100	100	100	100	100	1
	fyuA/psn	100	100	100	100	100	100	100	100	100	100	100	100	100	100	100	100	1
	gspC	100	100	100	100	100	100	100	100	100	100	100	100	100	100	100	100	1
	gspD	100	100	100	100	100	100	100	100	100	100	100	100	100	100	100	100	1
	gspE	100	100	100	100	100	100	100	100	100	100	100	100	100	100	100	100	1
	gspF	100	100	100	100	100	100	100	100	100	100	100	100	100	100	100	100	1
	gspG	100	100	100	100	100	100	100	100	100	100	100	100	100	100	100	100	1
	gspH	100	100	100	100	100	100	100	100	100	100	100	100	100	100	100	100	1
	gspI	100	100	100	100	100	100	100	100	100	100	100	100	100	100	100	100	1
	gspJ	100	100	100	100	100	100	100	100	100	100	100	100	100	100	100	100	1
	gspK	100	100	100	100	100	100	100	100	100	100	100	100	100	100	100	100	1
	gspL	100	100	100	100	100	100	100	100	100	100	100	100	100	100	100	100	1
	gspM	99.81	99.81	99.81	99.81	99.81	99.81	99.81	99.81	99.81	99.81	99.81	99.81	99.81	99.81	99.81	99.81	1
	hlyA	100	100	100	100	100	100	100	100	100	100	100	100	100	100	100	100	1
	hlyB	100	100	100	100	100	100	100	100	100	100	100	100	100	100	100	100	1
	hlyC	100	100	100	100	100	100	100	100	100	100	100	100	100	100	100	100	1
	hlyD	100	100	100	100	100	100	100	100	100	100	100	100	100	100	100	100	1
	ibeB	100	100	100	100	100	100	100	100	100	100	100	100	100	100	100	100	1
	ibeC	100	100	100	100	100	100	100	100	100	100	100	100	100	100	100	100	1
	iroB	100	100	100	100	100	100	100	100	100	100	100	100	100	100	100	100	1
	iroC	100	100	100	100	100	100	100	100	100	100	100	100	100	100	100	100	1
	iroD	100	100	100	100	100	100	100	100	100	100	100	100	100	100	100	100	1
	iroE	100	100	100	100	100	100	100	100	100	100	100	100	100	100	100	100	1
	iroN	100	100	100	100	100	100	100	100	100	100	100	100	100	100	100	100	1
	irp1	100	100	100	100	100	100	100	100	100	100	100	100	100	100	100	100	1
	irp2	100	100	100	100	100	100	100	100	100	100	100	100	100	100	100	100	1
	kpsC	100	100	100	100	100	100	100	100	100	100	100	100	100	100	100	100	1
	kpsD	100	100	100	100	100	100	100	100	100	100	100	100	100	100	100	100	1
	kpsE	100	100	100	100	100	100	100	100	100	100	100	100	100	100	100	100	1
	kpsF	100	100	100	100	100	100	100	100	100	100	100	100	100	100	100	100	1
	kpsM	100	100	100	100	100	100	100	100	100	100	100	100	100	100	100	100	1
	kpsS	97.35	97.35	97.35	97.35	97.35	97.35	97.35	97.35	97.35	97.35	97.35	97.35	97.35	97.35	97.35	97.35	1
	kpsU	100	100	100	100	100	100	100	100	100	100	100	100	100	100	100	100	1
	ompA	100	100	100	100	100	100	100	100	100	100	100	100	100	100	100	100	1
	papA	98.41	98.41	98.41	98.41	98.41	98.41	98.41	98.41	98.41	98.41	98.41	98.41	98.41	98.41	98.41	98.41	1
	papB	100.00;100.00	100.00;100.00	100.00;100.00	100.00;100.00	100.00;100.00	100.00;100.00	100.00;100.00	100.00;100.00	100.00;100.00	100.00;100.00	100.00;100.00	100.00;100.00	100.00;100.00	100.00;100.00	100.00;100.00	100.00;100.00	1
	papC	100.00;100.00	100.00;100.00	100.00;100.00	100.00;100.00	100.00;100.00	100.00;100.00	100.00;100.00	100.00;100.00	100.00;100.00	100.00;100.00	100.00;100.00	100.00;100.00	100.00;100.00	100.00;100.00	100.00;100.00	100.00;100.00	1
	papD	100.00;100.00	100.00;100.00	100.00;100.00	100.00;100.00	100.00;100.00	100.00;100.00	100.00;100.00	100.00;100.00	100.00;100.00	100.00;100.00	100.00;100.00	100.00;100.00	100.00;100.00	100.00;100.00	100.00;100.00	100.00;100.00	1
	papE	100.00;100.00	100.00;100.00	100.00;100.00	100.00;100.00	100.00;100.00	100.00;100.00	100.00;100.00	100.00;100.00	100.00;100.00	100.00;100.00	100.00;100.00	100.00;100.00	100.00;100.00	100.00;100.00	100.00;100.00	100.00;100.00	1
	papF	99.00;99.00	99.00;99.00	99.00;99.00	99.00;99.00	99.00;99.00	99.00;99.00	99.00;99.00	99.00;99.00	99.00;99.00	99.00;99.00	99.00;99.00	99.00;99.00	99.00;99.00	99.00;99.00	99.00;99.00	99.00;99.00	1
	papG	38.28;38.28	38.28;38.28	38.28;38.28	38.28;38.28	38.28;38.28	38.28;38.28	38.28;38.28	38.28;38.28	38.28;38.28	38.28;38.28	38.28;38.28	38.28;38.28	38.28;38.28	38.28;38.28	38.28;38.28	38.28;38.28	1
	papH	100.00;91.67	100.00;91.67	100.00;91.67	100.00;91.67	100.00;91.67	100.00;91.67	100.00;91.67	100.00;91.67	100.00;91.67	100.00;91.67	100.00;91.67	100.00;91.67	100.00;91.67	100.00;91.67	100.00;91.67	100.00;91.67	1
	papJ	100.00;100.00	100.00;100.00	100.00;100.00	100.00;100.00	100.00;100.00	100.00;100.00	100.00;100.00	100.00;100.00	100.00;100.00	100.00;100.00	100.00;100.00	100.00;100.00	100.00;100.00	100.00;100.00	100.00;100.00	100.00;100.00	1
	papK	100.00;100.00	100.00;100.00	100.00;100.00	100.00;100.00	100.00;100.00	100.00;100.00	100.00;100.00	100.00;100.00	100.00;100.00	100.00;100.00	100.00;100.00	100.00;100.00	100.00;100.00	100.00;100.00	100.00;100.00	100.00;100.00	1
	papX	100.00;100.00	100.00;100.00	100.00;100.00	100.00;100.00	100.00;100.00	100.00;100.00	100.00;100.00	100.00;100.00	100.00;100.00	100.00;100.00	100.00;100.00	100.00;100.00	100.00;100.00	100.00;100.00	100.00;100.00	100.00;100.00	1
	rpoS	99.8	99.8	99.8	99.8	99.8	99.8	99.8	99.8	99.8	99.8	99.8	99.8	99.8	99.8	99.8	99.8	1
	sfaC	82.81;100.00;82.81	82.81;100.00;82.81	82.81;100.00;82.81	82.81;100.00;82.81	82.81;100.00;82.81	82.81;100.00;82.81	82.81;100.00;82.81	82.81;100.00;82.81	82.81;100.00;82.81	82.81;100.00;82.81	82.81;100.00;82.81	82.81;100.00;82.81	82.81;100.00;82.81	82.81;100.00;82.81	82.81;100.00;82.81	82.81;100.00;82.81	1
	sfaD	100	100	100	100	100	100	100	100	100	100	100	100	100	100	100	100	1
	sfaE	100	100	100	100	100	100	100	100	100	100	100	100	100	100	100	100	1
	sfaF	100	100	100	100	100	100	100	100	100	100	100	100	100	100	100	100	1
	sfaG	100	100	100	100	100	100	100	100	100	100	100	100	100	100	100	100	1
	sfaH	100	100	100	100	100	100	100	100	100	100	100	100	100	100	100	100	1
	sfaS	100	100	100	100	100	100	100	100	100	100	100	100	100	100	100	100	1
	sfaX	100	100	100	100	100	100	100	100	100	100	100	100	100	100	100	100	1
	sfaY	100	100	100	100	100	100	100	100	100	100	100	100	100	100	100	100	1
	tcpC	100	100	100	100	100	100	100	100	100	100	100	100	100	100	100	100	1
	vat	100	100	100	100	100	100	100	100	100	100	100	100	100	100	100	100	1
	yagV/ecpE	99.72	99.72	99.72	99.72	99.72	99.72	99.72	99.72	99.72	99.72	99.72	99.72	99.72	99.72	99.72	99.72	1
	yagW/ecpD	100	100	100	100	100	100	100	100	100	100	100	100	100	100	100	100	1
	yagX/ecpC	100	100	100	100	100	100	100	100	100	100	100	100	100	100	100	100	1
	yagY/ecpB	100	100	100	100	100	100	100	100	100	100	100	100	100	100	100	100	1
	yagZ/ecpA	100	100	100	100	100	100	100	100	100	100	100	100	100	100	100	100	1
	ybtA	100	100	100	100	100	100	100	100	100	100	100	100	100	100	100	100	1
	ybtE	100	100	100	100	100	100	100	100	100	100	100	100	100	100	100	100	1
	ybtP	100	100	100	100	100	100	100	100	100	100	100	100	100	100	100	100	1
	ybtQ	100	100	100	100	100	100	100	100	100	100	100	100	100	100	100	100	1
	ybtS	100	100	100	100	100	100	100	100	100	100	100	100	100	100	100	100	1
	ybtT	100	100	100	100	100	100	100	100	100	100	100	100	100	100	100	100	1
	ybtU	100	100	100	100	100	100	100	100	100	100	100	100	100	100	100	100	1
	ybtX	100	100	100	100	100	100	100	100	100	100	100	100	100	100	100	100	1
	ykgK/ecpR	100	100	100	100	100	100	100	100	100	100	100	100	100	100	100	100	1
MLST	Scheme	ecoli_achtman_4	ecoli_achtman_4	ecoli_achtman_4	ecoli_achtman_4	ecoli_achtman_4	ecoli_achtman_4	ecoli_achtman_4	ecoli_achtman_4	ecoli_achtman_4	ecoli_achtman_4	ecoli_achtman_4	ecoli_achtman_4	ecoli_achtman_4	ecoli_achtman_4	ecoli_achtman_4	ecoli_achtman_4	1
	ST	127	127	127	127	127	127	127	127	127	127	127	127	127	127	127	127	1
	Allele	adk(13)	adk(13)	adk(13)	adk(13)	adk(13)	adk(13)	adk(13)	adk(13)	adk(13)	adk(13)	adk(13)	adk(13)	adk(13)	adk(13)	adk(13)	adk(13)	1
	Allele	fumC(14)	fumC(14)	fumC(14)	fumC(14)	fumC(14)	fumC(14)	fumC(14)	fumC(14)	fumC(14)	fumC(14)	fumC(14)	fumC(14)	fumC(14)	fumC(14)	fumC(14)	fumC(14)	1
	Allele	gyrB(19)	gyrB(19)	gyrB(19)	gyrB(19)	gyrB(19)	gyrB(19)	gyrB(19)	gyrB(19)	gyrB(19)	gyrB(19)	gyrB(19)	gyrB(19)	gyrB(19)	gyrB(19)	gyrB(19)	gyrB(19)	1
	Allele	icd(36)	icd(36)	icd(36)	icd(36)	icd(36)	icd(36)	icd(36)	icd(36)	icd(36)	icd(36)	icd(36)	icd(36)	icd(36)	icd(36)	icd(36)	icd(36)	1
	Allele	mdh(23)	mdh(23)	mdh(23)	mdh(23)	mdh(23)	mdh(23)	mdh(23)	mdh(23)	mdh(23)	mdh(23)	mdh(23)	mdh(23)	mdh(23)	mdh(23)	mdh(23)	mdh(23)	1
	Allele	purA(11)	purA(11)	purA(11)	purA(11)	purA(11)	purA(11)	purA(11)	purA(11)	purA(11)	purA(11)	purA(11)	purA(11)	purA(11)	purA(11)	purA(11)	purA(11)	1
	Allele	recA(10)	recA(10)	recA(10)	recA(10)	recA(10)	recA(10)	recA(10)	recA(10)	recA(10)	recA(10)	recA(10)	recA(10)	recA(10)	recA(10)	recA(10)	recA(10)	1
ABRicate + ARGannot	No. of genes	8	8	8	8	8	8	8	8	8	8	8	8	8	8	8	8	1
	(AGly)aadA1-pm	96.51	96.51	96.51	96.51	96.51	96.51	96.51	96.51	96.51	96.51	96.51	96.51	96.51	96.51	96.51	96.51	1
	(AGly)aadA2	100	100	100	100	100	100	100	100	100	100	100	100	100	100	100	100	1
	(Bla)AmpC2_Ecoli	100	100	100	100	100	100	100	100	100	100	100	100	100	100	100	100	1
	(Bla)Penicillin_Binding_Protein_Ecoli	100	100	100	100	100	100	100	100	100	100	100	100	100	100	100	100	1
	(Bla)ampH_Ecoli	100	100	100	100	100	100	100	100	100	100	100	100	100	100	100	100	1
	(Bla)blaTEM-105	100	100	100	100	100	100	100	100	100	100	100	100	100	100	100	100	1
	(Phe)cmlA1	100	100	100	100	100	100	100	100	100	100	100	100	100	100	100	100	1
	(Sul)sul1	100	100	100	100	100	100	100	100	100	100	100	100	100	100	100	100	1
ABRicate + CARD	No. of genes	48	48	48	48	48	48	48	48	48	48	48	48	48	48	48	48	1
	AcrE	100	100	100	100	100	100	100	100	100	100	100	100	100	100	100	100	1
	AcrF	100	100	100	100	100	100	100	100	100	100	100	100	100	100	100	100	1
	AcrS	100	100	100	100	100	100	100	100	100	100	100	100	100	100	100	100	1
	CRP	100	100	100	100	100	100	100	100	100	100	100	100	100	100	100	100	1
	EC-5	100	100	100	100	100	100	100	100	100	100	100	100	100	100	100	100	1
	Escherichia_coli_acrA	100	100	100	100	100	100	100	100	100	100	100	100	100	100	100	100	1
	Escherichia_coli_emrE	100	100	100	100	100	100	100	100	100	100	100	100	100	100	100	100	1
	Escherichia_coli_mdfA	100	100	100	100	100	100	100	100	100	100	100	100	100	100	100	100	1
	H-NS	100	100	100	100	100	100	100	100	100	100	100	100	100	100	100	100	1
	OmpA	95.82	95.82	95.82	95.82	95.82	95.82	95.82	95.82	95.82	95.82	95.82	95.82	95.82	95.82	95.82	95.82	1
	PmrF	100	100	100	100	100	100	100	100	100	100	100	100	100	100	100	100	1
	TEM-1	100	100	100	100	100	100	100	100	100	100	100	100	100	100	100	100	1
	TolC	100	100	100	100	100	100	100	100	100	100	100	100	100	100	100	100	1
	YojI	100	100	100	100	100	100	100	100	100	100	100	100	100	100	100	100	1
	aadA	100	100	100	100	100	100	100	100	100	100	100	100	100	100	100	100	1
	aadA2	100	100	100	100	100	100	100	100	100	100	100	100	100	100	100	100	1
	acrB	100	100	100	100	100	100	100	100	100	100	100	100	100	100	100	100	1
	acrD	100	100	100	100	100	100	100	100	100	100	100	100	100	100	100	100	1
	bacA	99.76	99.76	99.76	99.76	99.76	99.76	99.76	99.76	99.76	99.76	99.76	99.76	99.76	99.76	99.76	99.76	1
	cmlA1	100	100	100	100	100	100	100	100	100	100	100	100	100	100	100	100	1
	cpxA	99.56	99.56	99.56	99.56	99.56	99.56	99.56	99.56	99.56	99.56	99.56	99.56	99.56	99.56	99.56	99.56	1
	emrA	100	100	100	100	100	100	100	100	100	100	100	100	100	100	100	100	1
	emrB	100	100	100	100	100	100	100	100	100	100	100	100	100	100	100	100	1
	emrK	100	100	100	100	100	100	100	100	100	100	100	100	100	100	100	100	1
	emrR	100	100	100	100	100	100	100	100	100	100	100	100	100	100	100	100	1
	emrY	100	100	100	100	100	100	100	100	100	100	100	100	100	100	100	100	1
	eptA	100	100	100	100	100	100	100	100	100	100	100	100	100	100	100	100	1
	evgA	100	100	100	100	100	100	100	100	100	100	100	100	100	100	100	100	1
	evgS	100	100	100	100	100	100	100	100	100	100	100	100	100	100	100	100	1
	gadW	100	100	100	100	100	100	100	100	100	100	100	100	100	100	100	100	1
	gadX	100	100	100	100	100	100	100	100	100	100	100	100	100	100	100	100	1
	kdpE	99.26	99.26	99.26	99.26	99.26	99.26	99.26	99.26	99.26	99.26	99.26	99.26	99.26	99.26	99.26	99.26	1
	leuO	100	100	100	100	100	100	100	100	100	100	100	100	100	100	100	100	1
	marA	100	100	100	100	100	100	100	100	100	100	100	100	100	100	100	100	1
	mdtA	100	100	100	100	100	100	100	100	100	100	100	100	100	100	100	100	1
	mdtB	100	100	100	100	100	100	100	100	100	100	100	100	100	100	100	100	1
	mdtC	100	100	100	100	100	100	100	100	100	100	100	100	100	100	100	100	1
	mdtE	100	100	100	100	100	100	100	100	100	100	100	100	100	100	100	100	1
	mdtF	100	100	100	100	100	100	100	100	100	100	100	100	100	100	100	100	1
	mdtG	100	100	100	100	100	100	100	100	100	100	100	100	100	100	100	100	1
	mdtH	100	100	100	100	100	100	100	100	100	100	100	100	100	100	100	100	1
	mdtN	100	100	100	100	100	100	100	100	100	100	100	100	100	100	100	100	1
	mdtO	100	100	100	100	100	100	100	100	100	100	100	100	100	100	100	100	1
	mdtP	100	100	100	100	100	100	100	100	100	100	100	100	100	100	100	100	1
	msbA	100	100	100	100	100	100	100	100	100	100	100	100	100	100	100	100	1
	qacEdelta1	100	100	100	100	100	100	100	100	100	100	100	100	100	100	100	100	1
	sul1	100	100	100	100	100	100	100	100	100	100	100	100	100	100	100	100	1
	ugd	100	100	100	100	100	100	100	100	100	100	100	100	100	100	100	100	1
ABRicate + MEGARES	No. of genes	57	57	57	57	57	57	57	57	57	57	57	57	57	57	57	57	1
	ACRA	100	100	100	100	100	100	100	100	100	100	100	100	100	100	100	100	1
	ACRB	100	100	100	100	100	100	100	100	100	100	100	100	100	100	100	100	1
	ACRD	100	100	100	100	100	100	100	100	100	100	100	100	100	100	100	100	1
	ACRE	100	100	100	100	100	100	100	100	100	100	100	100	100	100	100	100	1
	ACRF	100	100	100	100	100	100	100	100	100	100	100	100	100	100	100	100	1
	ACRS	100	100	100	100	100	100	100	100	100	100	100	100	100	100	100	100	1
	AMPH	100	100	100	100	100	100	100	100	100	100	100	100	100	100	100	100	1
	ANT3-DPRIME	99.62;96.51	99.62;96.51	99.62;96.51	99.62;96.51	99.62;96.51	99.62;96.51	99.62;96.51	99.62;96.51	99.62;96.51	99.62;96.51	99.62;96.51	99.62;96.51	99.62;96.51	99.62;96.51	99.62;96.51	99.62;96.51	1
	ASMA	99.95	99.95	99.95	99.95	99.95	99.95	99.95	99.95	99.95	99.95	99.95	99.95	99.95	99.95	99.95	99.95	1
	BACA	99.76	99.76	99.76	99.76	99.76	99.76	99.76	99.76	99.76	99.76	99.76	99.76	99.76	99.76	99.76	99.76	1
	BAER	99.86	99.86	99.86	99.86	99.86	99.86	99.86	99.86	99.86	99.86	99.86	99.86	99.86	99.86	99.86	99.86	1
	BAES	100	100	100	100	100	100	100	100	100	100	100	100	100	100	100	100	1
	BCR	100	100	100	100	100	100	100	100	100	100	100	100	100	100	100	100	1
	BLAEC	100	100	100	100	100	100	100	100	100	100	100	100	100	100	100	100	1
	CMLA	100	100	100	100	100	100	100	100	100	100	100	100	100	100	100	100	1
	CPXAR	100.00;99.56	100.00;99.56	100.00;99.56	100.00;99.56	100.00;99.56	100.00;99.56	100.00;99.56	100.00;99.56	100.00;99.56	100.00;99.56	100.00;99.56	100.00;99.56	100.00;99.56	100.00;99.56	100.00;99.56	100.00;99.56	1
	CRP	100	100	100	100	100	100	100	100	100	100	100	100	100	100	100	100	1
	EMRA	100	100	100	100	100	100	100	100	100	100	100	100	100	100	100	100	1
	EMRB	100	100	100	100	100	100	100	100	100	100	100	100	100	100	100	100	1
	EMRD	100	100	100	100	100	100	100	100	100	100	100	100	100	100	100	100	1
	EMRK	100	100	100	100	100	100	100	100	100	100	100	100	100	100	100	100	1
	EMRR	100	100	100	100	100	100	100	100	100	100	100	100	100	100	100	100	1
	EMRY	100	100	100	100	100	100	100	100	100	100	100	100	100	100	100	100	1
	EPTA	100	100	100	100	100	100	100	100	100	100	100	100	100	100	100	100	1
	EVGS	100	100	100	100	100	100	100	100	100	100	100	100	100	100	100	100	1
	GADW	100	100	100	100	100	100	100	100	100	100	100	100	100	100	100	100	1
	GADX	100	100	100	100	100	100	100	100	100	100	100	100	100	100	100	100	1
	HNS	100	100	100	100	100	100	100	100	100	100	100	100	100	100	100	100	1
	KDPE	99.26	99.26	99.26	99.26	99.26	99.26	99.26	99.26	99.26	99.26	99.26	99.26	99.26	99.26	99.26	99.26	1
	KPNO	99.18	99.18	99.18	99.18	99.18	99.18	99.18	99.18	99.18	99.18	99.18	99.18	99.18	99.18	99.18	99.18	1
	MARA	100	100	100	100	100	100	100	100	100	100	100	100	100	100	100	100	1
	MARR	100	100	100	100	100	100	100	100	100	100	100	100	100	100	100	100	1
	MDFA	100	100	100	100	100	100	100	100	100	100	100	100	100	100	100	100	1
	MDTA	100	100	100	100	100	100	100	100	100	100	100	100	100	100	100	100	1
	MDTB	100	100	100	100	100	100	100	100	100	100	100	100	100	100	100	100	1
	MDTC	100	100	100	100	100	100	100	100	100	100	100	100	100	100	100	100	1
	MDTE	100	100	100	100	100	100	100	100	100	100	100	100	100	100	100	100	1
	MDTF	100	100	100	100	100	100	100	100	100	100	100	100	100	100	100	100	1
	MDTG	100	100	100	100	100	100	100	100	100	100	100	100	100	100	100	100	1
	MDTH	100	100	100	100	100	100	100	100	100	100	100	100	100	100	100	100	1
	MDTI	100	100	100	100	100	100	100	100	100	100	100	100	100	100	100	100	1
	MDTJ	100	100	100	100	100	100	100	100	100	100	100	100	100	100	100	100	1
	MDTK	100	100	100	100	100	100	100	100	100	100	100	100	100	100	100	100	1
	MDTN	100	100	100	100	100	100	100	100	100	100	100	100	100	100	100	100	1
	MDTO	100	100	100	100	100	100	100	100	100	100	100	100	100	100	100	100	1
	MDTP	100	100	100	100	100	100	100	100	100	100	100	100	100	100	100	100	1
	MSBA	100	100	100	100	100	100	100	100	100	100	100	100	100	100	100	100	1
	MVRC	100	100	100	100	100	100	100	100	100	100	100	100	100	100	100	100	1
	OMPA	95.82	95.82	95.82	95.82	95.82	95.82	95.82	95.82	95.82	95.82	95.82	95.82	95.82	95.82	95.82	95.82	1
	PBP2	100	100	100	100	100	100	100	100	100	100	100	100	100	100	100	100	1
	PMRF	100	100	100	100	100	100	100	100	100	100	100	100	100	100	100	100	1
	ROBA	100	100	100	100	100	100	100	100	100	100	100	100	100	100	100	100	1
	SOXS	99.69	99.69	99.69	99.69	99.69	99.69	99.69	99.69	99.69	99.69	99.69	99.69	99.69	99.69	99.69	99.69	1
	SULI	100	100	100	100	100	100	100	100	100	100	100	100	100	100	100	100	1
	TEM	98.26	98.26	98.26	98.26	98.26	98.26	98.26	98.26	98.26	98.26	98.26	98.26	98.26	98.26	98.26	98.26	1
	UGD	100	100	100	100	100	100	100	100	100	100	100	100	100	100	100	100	1
	YOGI	100	100	100	100	100	100	100	100	100	100	100	100	100	100	100	100	1
Abricate + NCBI	No. of genes	6	6	6	6	6	6	6	6	6	6	6	6	6	6	6	6	1
	aadA1	100	100	100	100	100	100	100	100	100	100	100	100	100	100	100	100	1
	aadA2	100	100	100	100	100	100	100	100	100	100	100	100	100	100	100	100	1
	blaEC-19	100	100	100	100	100	100	100	100	100	100	100	100	100	100	100	100	1
	blaTEM-1	100	100	100	100	100	100	100	100	100	100	100	100	100	100	100	100	1
	cmlA1	100	100	100	100	100	100	100	100	100	100	100	100	100	100	100	100	1
	sul1	100	100	100	100	100	100	100	100	100	100	100	100	100	100	100	100	1
Abricate + Resfinder	No. of genes	5	5	5	5	5	5	5	5	5	5	5	5	5	5	5	5	1
	aadA2_1	99.27	99.27	99.27	99.27	99.27	99.27	99.27	99.27	99.27	99.27	99.27	99.27	99.27	99.27	99.27	99.27	1
	ant(3'')-Ia_1	82.51	82.51	82.51	82.51	82.51	82.51	82.51	82.51	82.51	82.51	82.51	82.51	82.51	82.51	82.51	82.51	1
	blaTEM-1B_1	100	100	100	100	100	100	100	100	100	100	100	100	100	100	100	100	1
	cmlA1_1	100	100	100	100	100	100	100	100	100	100	100	100	100	100	100	100	1
	sul1_5	100	100	100	100	100	100	100	100	100	100	100	100	100	100	100	100	1
AMRfinderplus	aadA1	100	100	100	100	100	100	100	100	100	100	100	100	100	100	100	100	1
	aadA2	100	100	100	100	100	100	100	100	100	100	100	100	100	100	100	100	1
	blaTEM-1	100	100	100	100	100	100	100	100	100	100	100	100	100	100	100	100	1
	cmlA1	100	100	100	100	100	100	100	100	100	100	100	100	100	100	100	100	1
	glpT_E448K	100	100	100	100	100	100	100	100	100	100	100	100	100	100	100	100	1
	marR_S3N	100	100	100	100	100	100	100	100	100	100	100	100	100	100	100	100	1
	qacEdelta1	100	100	100	100	100	100	100	100	100	100	100	100	100	100	100	100	1
	sul1	100	100	100	100	100	100	100	100	100	100	100	100	100	100	100	100	1
Resistance Gene Identifier CARD (Best_Hit_ARO)	gadX	100	100	100	100	100	100	100	100	100	100	100	100	100	100	100	100	1
	gadW	100	100	100	100	100	100	100	100	100	100	100	100	100	100	100	100	1
	mdtF	100	100	100	100	100	100	100	100	100	100	100	100	100	100	100	100	1
	mdtE	100	100	100	100	100	100	100	100	100	100	100	100	100	100	100	100	1
	CRP	100	100	100	100	100	100	100	100	100	100	100	100	100	100	100	100	1
	AcrF	100	100	100	100	100	100	100	100	100	100	100	100	100	100	100	100	1
	AcrE	100	100	100	100	100	100	100	100	100	100	100	100	100	100	100	100	1
	AcrS	100	100	100	100	100	100	100	100	100	100	100	100	100	100	100	100	1
	bacA	100	100	100	100	100	100	100	100	100	100	100	100	100	100	100	100	1
	TolC	99.6	99.6	99.6	99.6	99.6	99.6	99.6	99.6	99.6	99.6	99.6	99.6	99.6	99.6	99.6	99.6	1
	rsmA	100	100	100	100	100	100	100	100	100	100	100	100	100	100	100	100	1
	emrB	100	100	100	100	100	100	100	100	100	100	100	100	100	100	100	100	1
	emrA	100	100	100	100	100	100	100	100	100	100	100	100	100	100	100	100	1
	emrR	100	100	100	100	100	100	100	100	100	100	100	100	100	100	100	100	1
	acrD	100	100	100	100	100	100	100	100	100	100	100	100	100	100	100	100	1
	evgS	100	100	100	100	100	100	100	100	100	100	100	100	100	100	100	100	1
	evgA	100	100	100	100	100	100	100	100	100	100	100	100	100	100	100	100	1
	emrK	110.26	110.26	110.26	110.26	110.26	110.26	110.26	110.26	110.26	110.26	110.26	110.26	110.26	110.26	110.26	110.26	1
	emrY	100	100	100	100	100	100	100	100	100	100	100	100	100	100	100	100	1
	ArnT	99.82	99.82	99.82	99.82	99.82	99.82	99.82	99.82	99.82	99.82	99.82	99.82	99.82	99.82	99.82	99.82	1
	PmrF	100	100	100	100	100	100	100	100	100	100	100	100	100	100	100	100	1
	YojI	100	100	100	100	100	100	100	100	100	100	100	100	100	100	100	100	1
	mdtC	100	100	100	100	100	100	100	100	100	100	100	100	100	100	100	100	1
	mdtB	100	100	100	100	100	100	100	100	100	100	100	100	100	100	100	100	1
	mdtA	100	100	100	100	100	100	100	100	100	100	100	100	100	100	100	100	1
	ugd	100	100	100	100	100	100	100	100	100	100	100	100	100	100	100	100	1
	Escherichia coli emrE	100	100	100	100	100	100	100	100	100	100	100	100	100	100	100	100	1
	Klebsiella pneumoniae KpnE	100.83	100.83	100.83	100.83	100.83	100.83	100.83	100.83	100.83	100.83	100.83	100.83	100.83	100.83	100.83	100.83	1
	Klebsiella pneumoniae KpnF	100	100	100	100	100	100	100	100	100	100	100	100	100	100	100	100	1
	marA	100	100	100	100	100	100	100	100	100	100	100	100	100	100	100	100	1
	H-NS	100	100	100	100	100	100	100	100	100	100	100	100	100	100	100	100	1
	mdtH	100	100	100	100	100	100	100	100	100	100	100	100	100	100	100	100	1
	mdtG	100	100	100	100	100	100	100	100	100	100	100	100	100	100	100	100	1
	msbA	100	100	100	100	100	100	100	100	100	100	100	100	100	100	100	100	1
	Escherichia coli mdfA	100	100	100	100	100	100	100	100	100	100	100	100	100	100	100	100	1
	kdpE	100	100	100	100	100	100	100	100	100	100	100	100	100	100	100	100	1
	Escherichia coli acrA	100	100	100	100	100	100	100	100	100	100	100	100	100	100	100	100	1
	acrB	100	100	100	100	100	100	100	100	100	100	100	100	100	100	100	100	1
	vanG	104.3	104.3	104.3	104.3	104.3	104.3	104.3	104.3	104.3	104.3	104.3	104.3	104.3	104.3	104.3	104.3	1
	leuO	100	100	100	100	100	100	100	100	100	100	100	100	100	100	100	100	1
	EC-5	100	100	100	100	100	100	100	100	100	100	100	100	100	100	100	100	1
	eptA	100	100	100	100	100	100	100	100	100	100	100	100	100	100	100	100	1
	mdtN	100	100	100	100	100	100	100	100	100	100	100	100	100	100	100	100	1
	mdtO	100	100	100	100	100	100	100	100	100	100	100	100	100	100	100	100	1
	mdtP	100	100	100	100	100	100	100	100	100	100	100	100	100	100	100	100	1
	cpxA	100	100	100	100	100	100	100	100	100	100	100	100	100	100	100	100	1
	TEM-1	100	100	100	100	100	100	100	100	100	100	100	100	100	100	100	100	1
	aadA2	100	100	100	100	100	100	100	100	100	100	100	100	100	100	100	100	1
	cmlA1	100	100	100	100	100	100	100	100	100	100	100	100	100	100	100	100	1
	aadA	100	100	100	100	100	100	100	100	100	100	100	100	100	100	100	100	1
	qacEdelta1	100	100	100	100	100	100	100	100	100	100	100	100	100	100	100	100	1
	sul1	100	100	100	100	100	100	100	100	100	100	100	100	100	100	100	100	1
	Escherichia coli GlpT with mutation conferring resistance to fosfomycin	100	100	100	100	100	100	100	100	100	100	100	100	100	100	100	100	1
	Haemophilus influenzae PBP3 conferring resistance to beta-lactam antibiotics	96.39	96.39	96.39	96.39	96.39	96.39	96.39	96.39	96.39	96.39	96.39	96.39	96.39	96.39	96.39	96.39	1
	Escherichia coli EF-Tu mutants conferring resistance to Pulvomycin	96.33; 96.33	96.33; 96.33	96.33; 96.33	96.33; 96.33	96.33; 96.33	96.33; 96.33	96.33; 96.33	96.33; 96.33	96.33; 96.33	96.33; 96.33	96.33; 96.33	96.33; 96.33	96.33; 96.33	96.33; 96.33	96.33; 96.33	96.33; 96.33	1
	baeR	100	100	100	100	100	100	100	100	100	100	100	100	100	100	100	100	1
	Escherichia coli AcrAB-TolC with MarR mutations conferring resistance to ciprofloxacin and tetracycline	100	100	100	100	100	100	100	100	100	100	100	100	100	100	100	100	1
	Escherichia coli AcrAB-TolC with AcrR mutation conferring resistance to ciprofloxacin, tetracycline, and ceftazidime	100	100	100	100	100	100	100	100	100	100	100	100	100	100	100	100	1
	Escherichia coli soxR with mutation conferring antibiotic resistance	100	100	100	100	100	100	100	100	100	100	100	100	100	100	100	100	1
	Escherichia coli soxS with mutation conferring antibiotic resistance	100	100	100	100	100	100	100	100	100	100	100	100	100	100	100	100	1
Resfinder	aadA1	100	100	100	100	100	100	100	100	100	100	100	100	100	100	100	100	1
	aadA2b	100	100	100	100	100	100	100	100	100	100	100	100	100	100	100	100	1
	blaTEM-1B	100	100	100	100	100	100	100	100	100	100	100	100	100	100	100	100	1
	cmlA1	100	100	100	100	100	100	100	100	100	100	100	100	100	100	100	100	1
	sul1	100	100	100	100	100	100	100	100	100	100	100	100	100	100	100	100	1

[truncated: 3 more sheets: T7-C, T7-D, T7-E]
